# Supplementary material for: Comparison of methylation patterns generated from genomic and cell-line derived DNA using the Illumina Infinium MethylationEPIC BeadChip array
Source: BMC Res Notes. 2019 Dec 21;12:821. doi: 10.1186/s13104-019-4853-4 (PMC6925854; doi:10.1186/s13104-019-4853-4)
Supplement: Supplementary file 2 — Additional file 2: Table S1. Illumina Bead Array Controls Reporter for the gDNA and clDNA samples. Table S2. Top-ranked differentially methylated CpG sites for gDNA vs. clDNA (group 1). Table S3. Top-ranked differentially methylated CpG sites for gDNA vs. clDNA (group 2). Table S4. Top-ranked CpG sites which differed between groups 1 and 2 (gDNA vs. clDNA - ST2 and ST3). Table S5. Top-ranked CpG sites which were common between groups 1 and 2 (gDNA vs. clDNA - ST2 and ST3). Table S6. GO enrichment analysis for genes where top-ranked CpG sites are located. Table S7. Enriched pathways (KEGG) for genes where top-ranked CpG sites are located. [file 13104_2019_4853_MOESM2_ESM.xlsx]

## Sheet: ST1
Table S1: Illumina Bead Array Controls Reporter for the gDNA and clDNA samples
Sample Name	Analysis Group	gDNA/clDNA	Restoration	StainingGreen	StainingRed	ExtensionGreen	ExtensionRed	HybridizationHighMedium	HybridizationMediumLow	TargetRemoval1	TargetRemoval2	BisulfiteConversion1Green	BisulfiteConversion1BackgroundGreen	BisulfiteConversion1Red	BisulfiteConversion1BackgroundRed	BisulfiteConversion2	BisulfiteConversion2Background	Specificity1Green	Specificity1Red	Specificity2	Specificity2Background	NonPolymorphicGreen	NonPolymorphicRed
T1DKD_gDNA_1	Group 1	gDNA	0.0	80.5	64.4	93.5	15.9	1.6	2.1	27.9	15.1	3.5	1.8	5.8	2.2	2.7	1.2	11.6	4.8	54.7	14.4	17.2	14.2
T1DKD_clDNA_1	Group 1	clDNA	0.0	78.2	53.5	92.4	16.8	1.7	2.1	20.0	14.0	2.9	1.3	4.1	1.4	1.8	0.8	8.7	3.8	32.9	7.8	17.6	14.8
T1DC_gDNA_1	Group 1	gDNA	0.0	78.7	59.1	91.4	18.3	1.6	2.1	20.0	13.5	6.0	2.1	5.5	1.4	4.4	1.4	13.8	5.4	68.6	12.8	12.3	16.9
T1DC_clDNA_1	Group 1	clDNA	0.0	89.2	50.1	89.3	18.2	1.7	2.1	16.6	12.5	11.2	3.7	5.1	1.3	4.2	1.4	11.1	4.8	51.5	9.6	14.6	13.7
T1DKD_gDNA_2	Group 1	gDNA	0.1	52.8	63.8	90.4	17.1	1.6	2.0	19.2	12.3	4.2	1.2	4.5	1.1	3.3	1.0	15.6	6.0	55.0	9.9	11.9	18.9
T1DKD_clDNA_2	Group 1	clDNA	0.0	65.1	66.4	95.7	18.6	1.6	2.2	17.8	11.5	6.4	1.8	5.2	1.3	3.5	1.1	17.0	6.2	49.9	9.1	13.3	15.4
T1DC_gDNA_2	Group 2	gDNA	0.1	95.4	57.3	82.6	16.7	1.6	2.2	15.7	12.4	12.9	4.3	6.9	1.9	3.8	1.6	9.5	4.1	49.5	9.8	15.0	11.6
T1DC_clDNA_2	Group 2	clDNA	0.1	87.9	65.2	81.5	17.4	1.7	2.3	13.1	11.6	16.6	4.8	8.2	2.1	4.0	1.4	11.6	5.7	41.4	7.8	16.3	15.3
T1DKD_gDNA_3	Group 2	gDNA	0.0	62.1	69.5	76.0	17.0	1.7	2.0	24.9	19.2	3.2	1.3	4.3	1.2	3.6	1.1	17.6	5.8	70.4	13.8	11.7	17.2
T1DKD_clDNA_3	Group 2	clDNA	0.0	74.9	72.2	82.2	16.8	1.7	1.9	18.9	14.6	5.3	2.0	4.8	1.3	4.4	1.4	17.0	4.5	46.8	9.6	12.7	13.8
T1DC_gDNA_3	Group 2	gDNA	0.0	50.5	62.0	79.1	16.6	1.6	2.0	18.3	13.0	8.9	2.9	5.0	1.3	5.0	1.6	16.1	5.1	57.5	10.7	11.6	14.2
T1DC_clDNA_3	Group 2	clDNA	0.1	112.6	79.6	92.8	15.8	1.6	2.0	19.7	14.3	11.1	4.6	5.7	1.8	4.3	1.9	16.1	4.1	49.6	11.7	14.8	10.9
T1DKD_gDNA_4	Group 2	gDNA	0.0	72.6	87.3	90.9	14.8	1.5	2.3	18.0	15.0	4.8	1.5	4.3	1.2	3.2	1.0	16.2	4.7	48.1	8.9	11.5	14.1
T1DKD_clDNA_4	Group 2	clDNA	0.0	84.2	67.6	98.0	16.8	1.7	2.0	14.1	10.8	11.4	3.2	5.1	1.3	4.6	1.6	17.7	4.6	38.1	7.6	11.6	13.4
T1DC_gDNA_4	Group 2	gDNA	0.1	68.4	76.4	83.4	16.4	1.6	2.2	16.0	11.9	11.7	3.3	5.6	1.5	4.5	1.7	14.2	5.2	44.4	9.2	11.7	12.2
T1DC_clDNA_4	Group 2	clDNA	0.1	90.6	105.6	70.3	16.4	1.7	2.3	13.9	10.5	8.6	3.0	7.7	2.2	3.9	1.9	9.2	4.4	41.0	8.6	16.2	14.0
T1DKD_gDNA_5	Group 2	gDNA	0.0	73.8	86.5	97.6	19.4	1.7	2.0	24.7	18.4	7.4	2.9	6.1	1.6	4.6	1.5	17.6	7.5	66.5	13.7	10.8	20.8
T1DKD_clDNA_5	Group 2	clDNA	0.0	85.2	88.5	88.0	18.7	1.7	2.1	22.4	12.9	7.4	3.4	6.5	1.9	3.8	1.7	9.1	4.3	49.7	12.1	19.0	12.4
T1DC_gDNA_5	Group 2	gDNA	0.0	71.9	88.8	94.1	17.7	1.5	2.2	22.3	16.1	13.3	4.9	5.4	1.5	8.1	2.6	17.0	4.7	63.4	12.0	14.8	13.5
T1DC_clDNA_5	Group 2	clDNA	0.0	69.3	115.9	93.2	18.9	1.7	2.1	18.2	13.3	7.8	2.6	5.4	1.4	5.2	1.6	19.0	4.9	53.0	10.3	16.9	15.4
T1DKD_gDNA_6	Group 1	gDNA	0.0	87.8	81.3	103.9	16.4	1.6	2.2	23.5	14.5	7.4	2.6	5.9	1.8	3.6	1.3	16.9	5.6	52.0	11.8	15.3	15.0
T1DKD_clDNA_6	Group 1	clDNA	0.1	96.0	105.0	93.7	17.8	1.7	2.1	13.0	11.1	8.7	2.7	5.2	1.4	4.1	1.5	15.2	4.5	43.1	8.8	15.3	13.2
T1DC_gDNA_6	Group 1	gDNA	0.1	73.6	104.2	75.1	17.3	1.7	2.2	15.5	11.0	8.1	2.4	8.3	2.1	3.3	1.1	11.7	7.5	41.2	7.7	14.1	21.8
T1DC_clDNA_6	Group 1	clDNA	0.0	123.2	109.1	72.3	16.9	1.7	2.2	17.1	12.3	19.0	6.9	10.4	3.3	6.3	2.4	10.5	9.0	39.0	8.4	18.0	12.9
T1DKD_gDNA_7	Group 1	gDNA	0.0	40.2	66.2	70.9	14.0	1.7	2.1	32.4	18.6	6.5	3.4	9.1	2.8	5.0	1.9	21.6	5.2	68.4	15.4	14.3	13.5
T1DKD_clDNA_7	Group 1	clDNA	0.0	84.6	88.7	77.5	19.8	1.6	2.1	19.9	15.1	13.8	6.3	7.7	2.2	5.7	2.3	13.8	4.9	39.6	8.5	14.9	11.3
T1DC_gDNA_7	Group 1	gDNA	0.0	55.2	96.8	83.1	19.1	1.7	2.0	23.4	16.6	14.0	5.4	6.2	1.6	9.0	2.6	19.2	5.2	59.0	11.2	12.8	15.0
T1DC_clDNA_7	Group 1	clDNA	0.0	70.5	85.8	88.4	18.0	1.7	2.0	22.3	15.1	11.6	4.0	6.0	1.6	6.8	2.2	14.1	5.7	65.7	12.2	16.2	12.6
T1DKD_gDNA_8	Group 2	gDNA	0.1	63.4	80.3	102.4	17.2	1.7	2.0	21.4	15.0	9.9	3.3	5.9	1.5	5.1	1.6	23.7	6.6	53.7	10.1	13.2	16.7
T1DKD_clDNA_8	Group 2	clDNA	0.1	78.6	73.9	93.8	19.3	1.6	2.1	15.6	15.3	11.9	3.5	6.0	1.5	4.2	1.4	19.4	5.6	44.9	8.7	12.5	13.0
T1DC_gDNA_8	Group 1	gDNA	0.1	65.6	106.5	96.5	16.7	1.6	2.1	14.0	12.7	11.3	3.2	5.7	1.5	6.2	1.9	12.7	5.3	51.4	9.4	14.1	14.1
T1DC_clDNA_8	Group 1	clDNA	0.1	76.5	104.6	85.2	17.4	1.8	2.2	14.6	10.4	13.7	3.8	6.5	1.6	3.8	1.2	13.3	6.0	47.1	8.1	15.4	14.9
Threshold Values			0	5	5	5	5	1	1	1	1	1	1	1	1	1	1	1	1	1	1	5	5

## Sheet: ST2
Table S2: Top-ranked differentially methylated CpG sites for gDNA vs. clDNA (group 1)
CpG ID	UCSC_RefGene_Name	Genome_Build	CHR	MAPINFO	Strand	UCSC_RefGene_Accession	UCSC_RefGene_Group	UCSC_CpG_Islands_Name	Relation_to_UCSC_CpG_Island	p-value (gdna g1 vs cldna g1)	MeanRatio (gdna g1 vs cldna g1)	Fold-Change (gdna g1 vs cldna g1)	Fold-Change Description (gdna g1 vs cldna g1)
cg00194422	GNG7	37	19	2597981	R	NM_052847	5'UTR			1.12963e-42	38.2645	38.2645	Increased in gDNA g1
cg07960360	TCL6	37	14	96128403	R	NR_028288	Body			5.48189e-41	21.8797	21.8797	Increased in gDNA g1
cg11118428	FOXN3	37	14	89850589	R	NM_005197;NM_001085471	Body;Body			1.42516e-39	32.9502	32.9502	Increased in gDNA g1
cg25382573	C12orf74	37	12	93096844	R	NM_001037671;NM_001037671	5'UTR;1stExon			4.64467e-38	21.6029	21.6029	Increased in gDNA g1
cg10727316	PITPNC1	37	17	65431313	R	NM_181671;NM_012417	Body;Body			2.3542e-37	0.0558822	-17.8948	Decreased in gDNA g1
cg12154193	NTNG1	37	1	107994169	R	NM_001113226;NM_001113228;NM_014917	Body;Body;Body			7.96493e-37	24.9952	24.9952	Increased in gDNA g1
cg16187328	EHMT1	37	9	140639428	F	NM_001145527;NM_024757	Body;Body			2.27333e-36	34.9108	34.9108	Increased in gDNA g1
cg22053282	BLNK	37	10	98031741	F	NM_001258440;NM_001258442;NM_001258441;NR_047683;NR_047682;NR_047681;NR_047680;NM_001114094;NM_013314	TSS1500;TSS1500;TSS1500;TSS1500;TSS1500;TSS1500;TSS1500;TSS1500;TSS1500			6.27682e-36	21.6945	21.6945	Increased in gDNA g1
cg19276014		37	10	133598638	F					7.90481e-36	22.9169	22.9169	Increased in gDNA g1
cg01024458	RERE	37	1	8703816	R	NM_012102;NM_001042681	Body;Body			8.52807e-36	27.7706	27.7706	Increased in gDNA g1
cg11199827		37	10	49881056	F					1.22951e-35	19.9127	19.9127	Increased in gDNA g1
cg08017518	FAM193A	37	4	2698377	R	NR_046336;NR_046335;NM_001256668;NM_001256667;NM_001256666;NM_003704	Body;Body;Body;Body;Body;Body			1.4449e-35	32.2488	32.2488	Increased in gDNA g1
cg00778921	CCDC88C	37	14	91800173	R	NM_001080414	Body			1.62461e-35	16.3833	16.3833	Increased in gDNA g1
cg00500822	CELF2	37	10	11287797	R	NM_001025077;NM_006561;NM_001083591;NM_001025076	Body;Body;Body;Body			2.00219e-35	18.3258	18.3258	Increased in gDNA g1
cg19404216	TRAK1	37	3	42237460	R	NM_001265608;NM_001042646;NM_001265610;NM_001265609;NM_014965	Body;Body;Body;Body;Body			2.31414e-35	33.7804	33.7804	Increased in gDNA g1
cg01845673		37	2	61066660	R					2.40963e-35	24.5528	24.5528	Increased in gDNA g1
cg17232476	SORL1	37	11	121440880	F	NM_003105	Body			6.42221e-35	29.0458	29.0458	Increased in gDNA g1
cg26383838	C12orf74	37	12	93096819	R	NM_001037671	TSS200			6.57612e-35	21.1796	21.1796	Increased in gDNA g1
cg16777216		37	2	23602341	F					7.26623e-35	23.4395	23.4395	Increased in gDNA g1
cg10164437	KCNQ5	37	6	73398945	R	NM_001160132;NM_001160134;NM_001160133;NM_001160130;NM_019842	Body;Body;Body;Body;Body			1.82718e-34	23.6974	23.6974	Increased in gDNA g1
cg06039667	CMTM7	37	3	32478497	F	NM_181472;NM_138410	Body;Body			2.36195e-34	26.1087	26.1087	Increased in gDNA g1
cg23370196		37	2	152628395	F					5.37476e-34	21.139	21.139	Increased in gDNA g1
cg19482959	RBM33	37	7	155517313	F	NM_053043	Body			8.75414e-34	20.8896	20.8896	Increased in gDNA g1
cg26854869		37	17	60171359	R					9.2519e-34	19.0671	19.0671	Increased in gDNA g1
cg02371766		37	12	92839290	F					9.76869e-34	30.9059	30.9059	Increased in gDNA g1
cg17575365	CDK14	37	7	90339136	F	NM_001287137;NM_001287136;NM_001287136;NM_001287137;NM_001287135;NM_012395	1stExon;1stExon;5'UTR;5'UTR;Body;Body			1.42735e-33	20.0027	20.0027	Increased in gDNA g1
cg27567284		37	17	65809548	F					1.46346e-33	29.512	29.512	Increased in gDNA g1
cg14143633		37	17	65809554	F					1.83964e-33	27.275	27.275	Increased in gDNA g1
cg18406852	CHST10	37	2	101010769	R	NM_004854	Body			2.67239e-33	14.5074	14.5074	Increased in gDNA g1
cg12092786		37	22	42332408	R					2.79267e-33	35.4119	35.4119	Increased in gDNA g1
cg23721440	SMIM14	37	4	39633825	R	NM_174921	5'UTR			3.11977e-33	20.2793	20.2793	Increased in gDNA g1
cg09900169	GNG7	37	19	2595817	R	NM_052847	5'UTR			3.73414e-33	35.977	35.977	Increased in gDNA g1
cg09997532	HS3ST1	37	4	11403999	F	NM_005114	5'UTR	chr4:11400797-11401666	S_Shelf	4.42336e-33	14.3355	14.3355	Increased in gDNA g1
cg13869705	AK7	37	14	96953363	R	NM_152327	Body			4.85098e-33	15.0783	15.0783	Increased in gDNA g1
cg13915752	CDK19	37	6	111132613	R	NM_015076	Body	chr6:111135515-111136913	N_Shelf	7.40185e-33	19.4854	19.4854	Increased in gDNA g1
cg04828493	CARS2	37	13	111328783	R	NM_024537	Body	chr13:111331166-111331373	N_Shelf	7.92522e-33	16.8482	16.8482	Increased in gDNA g1
cg02410359	PLGRKT	37	9	5438883	R	NM_018465	TSS1500	chr9:5437566-5437996	S_Shore	8.67848e-33	39.0971	39.0971	Increased in gDNA g1
cg14317609	PAX5	37	9	36986006	F	NM_016734	Body	chr9:36985986-36986924	Island	9.86921e-33	0.0704458	-14.1953	Decreased in gDNA g1
cg13420642		37	2	7192675	F					1.65888e-32	24.6444	24.6444	Increased in gDNA g1
cg11661493	UBE2O	37	17	74423978	F	NM_022066	Body			1.69933e-32	33.2651	33.2651	Increased in gDNA g1
cg15819435		37	3	15387432	R					2.00105e-32	15.9564	15.9564	Increased in gDNA g1
cg11773391		37	2	152628341	F					2.02737e-32	34.5846	34.5846	Increased in gDNA g1
cg10217454		37	6	218489	R					2.24966e-32	31.3191	31.3191	Increased in gDNA g1
cg00612332	DOCK8	37	9	272258	R	NM_001193536;NM_001190458;NM_203447	TSS1500;TSS1500;Body			2.41998e-32	0.0477526	-20.9413	Decreased in gDNA g1
cg03812148		37	10	125152247	F					2.59272e-32	32.6436	32.6436	Increased in gDNA g1
cg00104562	FCER2	37	19	7767229	F	NM_002002	TSS200			3.07266e-32	26.6193	26.6193	Increased in gDNA g1
cg10147394	BLK	37	8	11350297	R	NM_001715	TSS1500			4.37741e-32	11.7947	11.7947	Increased in gDNA g1
cg26099778	TCL6	37	14	96128396	F	NR_028288	Body			4.61051e-32	19.18	19.18	Increased in gDNA g1
cg20893892	RRAGD	37	6	90097190	R	NM_021244	Body			4.91002e-32	32.6996	32.6996	Increased in gDNA g1
cg00777268	UBE2E1	37	3	23872882	F	NM_003341;NM_182666;NM_001202476	Body;Body;Body			5.02788e-32	16.9084	16.9084	Increased in gDNA g1
cg22867858		37	4	185249686	R					5.54027e-32	16.9403	16.9403	Increased in gDNA g1
cg08162476	IQSEC1	37	3	13064001	R	NM_001134382	Body			5.98924e-32	47.4757	47.4757	Increased in gDNA g1
cg13828333	ZFAND6	37	15	80392258	F	NM_001242918;NM_001242917;NM_001242912;NM_001242911;NM_019006;NM_001242913;NM_001242914;NM_001242915;NM_001242916;NM_001242919	5'UTR;5'UTR;5'UTR;5'UTR;5'UTR;5'UTR;5'UTR;5'UTR;5'UTR;5'UTR			6.03569e-32	25.5159	25.5159	Increased in gDNA g1
cg09884042	CYFIP2	37	5	156739821	R	NM_001037333;NM_014376;NM_001291722;NM_001291721	Body;Body;Body;Body			6.06923e-32	16.3133	16.3133	Increased in gDNA g1
cg18152830	TNFRSF13B	37	17	16875129	F	NM_012452	Body			7.18048e-32	24.2947	24.2947	Increased in gDNA g1
cg01156249	MGRN1	37	16	4714794	R	NM_015246;NM_001142291;NM_001142290;NM_001142289	Body;Body;Body;Body			7.45523e-32	0.0748455	-13.3609	Decreased in gDNA g1
cg18127678	TCF12	37	15	57573447	R	NM_207038;NM_207037;NM_207036;NM_003205;NM_001306220;NM_207040;NM_001306219	Body;Body;Body;Body;Body;Body;Body			8.18045e-32	23.5839	23.5839	Increased in gDNA g1
cg25631383		37	17	73294396	R					9.74356e-32	18.1513	18.1513	Increased in gDNA g1
cg14471624	PRKCI	37	3	169966353	F	NM_002740	Body			1.02151e-31	17.8729	17.8729	Increased in gDNA g1
cg27058221	PLA2G10	37	16	14766421	R	NM_003561	3'UTR			1.15262e-31	15.171	15.171	Increased in gDNA g1
cg24030007		37	5	67433852	R					1.15457e-31	14.9392	14.9392	Increased in gDNA g1
cg21743182	CDK14	37	7	90339132	F	NM_012395	Body			1.25859e-31	26.4557	26.4557	Increased in gDNA g1
cg00083596	SDK1	37	7	3996856	R	NM_152744	Body			1.47256e-31	20.2013	20.2013	Increased in gDNA g1
cg15884070	EBF1	37	5	158325340	R	NM_001290360;NM_024007;NM_182708	Body;Body;Body			1.48983e-31	20.6561	20.6561	Increased in gDNA g1
cg06268237	CDKAL1	37	6	21004073	R	NM_017774	Body			1.70909e-31	17.1408	17.1408	Increased in gDNA g1
cg12932558		37	1	146525008	R			chr1:146522288-146522555	S_Shelf	2.46672e-31	22.4209	22.4209	Increased in gDNA g1
cg20340870	AFF1	37	4	87919459	R	NM_001166693	Body			2.4729e-31	19.0985	19.0985	Increased in gDNA g1
cg17225613	PRKDC	37	8	48791033	R	NM_001081640;NM_006904	Body;Body			2.97843e-31	22.4096	22.4096	Increased in gDNA g1
cg07528283		37	3	133285996	F					3.19821e-31	18.0451	18.0451	Increased in gDNA g1
cg18995885		37	6	157020029	R					3.35083e-31	34.5621	34.5621	Increased in gDNA g1
cg15241519	SORL1	37	11	121440892	R	NM_003105	Body			4.0509e-31	48.6471	48.6471	Increased in gDNA g1
cg11363726	RFTN1	37	3	16475415	R	NM_015150	Body			5.1215e-31	22.4165	22.4165	Increased in gDNA g1
cg21596498	POU2F2	37	19	42618407	R	NM_002698	Body			5.43776e-31	19.2917	19.2917	Increased in gDNA g1
cg07608867		37	10	49879854	F					5.79168e-31	15.6838	15.6838	Increased in gDNA g1
cg15099231		37	1	245104572	F					5.79769e-31	20.2352	20.2352	Increased in gDNA g1
cg27565966	CD19	37	16	28943198	R	NM_001770	TSS200			6.74516e-31	27.8587	27.8587	Increased in gDNA g1
cg01760279	ARID5B	37	10	63840121	R	NM_032199;NM_001244638	Body;Body			7.45507e-31	26.9087	26.9087	Increased in gDNA g1
cg10295477		37	4	53567487	F					7.70181e-31	14.382	14.382	Increased in gDNA g1
cg01165928	ORAI2	37	7	102082517	R	NM_001271819;NM_032831;NM_001126340;NM_001271818	5'UTR;Body;Body;Body			7.84127e-31	24.6308	24.6308	Increased in gDNA g1
cg16905438	ARHGEF2	37	1	155930426	R	NM_004723;NM_001162384;NM_001162383	Body;Body;Body			8.3964e-31	16.7552	16.7552	Increased in gDNA g1
cg26438284	CD81	37	11	2406307	F	NM_004356	Body	chr11:2406711-2406927	N_Shore	9.96161e-31	38.7753	38.7753	Increased in gDNA g1
cg03980424		37	10	3526723	F					1.02724e-30	11.4126	11.4126	Increased in gDNA g1
cg09469986		37	13	31017306	F			chr13:31019860-31020137	N_Shelf	1.04852e-30	23.9272	23.9272	Increased in gDNA g1
cg11686737	PARP15	37	3	122340110	F	NM_001113523;NM_001308320;NM_152615;NM_001308321	Body;Body;Body;Body			1.13229e-30	43.1904	43.1904	Increased in gDNA g1
cg11544537		37	10	49880557	R					1.35684e-30	24.8935	24.8935	Increased in gDNA g1
cg26380711	PCDH9	37	13	67233976	F	NM_020403;NM_203487	Body;Body			1.51095e-30	22.0941	22.0941	Increased in gDNA g1
cg15683292	BLK	37	8	11350515	R	NM_001715	TSS1500			1.732e-30	28.0419	28.0419	Increased in gDNA g1
cg21595409	TPD52	37	8	81014522	R	NM_005079;NM_001025253	Body;Body			1.87501e-30	21.3099	21.3099	Increased in gDNA g1
cg21486834	RHBDF2	37	17	74477542	F	NM_001005498;NM_024599	Body;Body	chr17:74475239-74475452	S_Shelf	1.98428e-30	23.1828	23.1828	Increased in gDNA g1
cg00539174	CTSZ	37	20	57583434	R	NM_001336	TSS1500	chr20:57581902-57582595	S_Shore	2.04295e-30	27.9036	27.9036	Increased in gDNA g1
cg07563556	TBC1D14	37	4	6972120	F	NM_020773;NM_001113361	Body;Body			2.53189e-30	18.7871	18.7871	Increased in gDNA g1
cg06945974	ST18	37	8	53206553	R	NM_014682	5'UTR			2.70576e-30	18.6853	18.6853	Increased in gDNA g1
cg15287850	ST6GAL1	37	3	186739599	F	NM_173216;NM_173217;NM_003032	5'UTR;5'UTR;TSS200			2.72827e-30	17.7593	17.7593	Increased in gDNA g1
cg06988399		37	4	84096454	R					2.76235e-30	14.8251	14.8251	Increased in gDNA g1
cg16012473	KLF12	37	13	74541996	F	NM_007249	Body			2.94117e-30	26.5555	26.5555	Increased in gDNA g1
cg19016062	ANKRD16	37	10	5904561	F	NM_019046	3'UTR			2.99707e-30	15.3312	15.3312	Increased in gDNA g1
cg03377878	IQSEC1	37	3	13062585	R	NM_001134382	Body			3.06563e-30	23.7589	23.7589	Increased in gDNA g1
cg22913839	CDKAL1	37	6	21213928	R	NM_017774	Body			3.15718e-30	19.5484	19.5484	Increased in gDNA g1
cg24482422	RCOR1	37	14	103175017	F	NM_015156	Body			3.42286e-30	17.6021	17.6021	Increased in gDNA g1
cg23872155	UBAC2;MIR548AN	37	13	100027035	R	NR_026644;NM_001144072;NM_177967;NR_039765	Body;Body;Body;Body			3.75047e-30	24.2314	24.2314	Increased in gDNA g1
cg25332193		37	8	67459269	R					3.78081e-30	20.5317	20.5317	Increased in gDNA g1
cg03504039	LRRFIP1	37	2	238578435	R	NM_001137550	Body			4.07174e-30	14.2694	14.2694	Increased in gDNA g1
cg15295012		37	1	66862491	F					4.67845e-30	21.55	21.55	Increased in gDNA g1
cg05255593		37	17	38780325	R					4.88614e-30	13.042	13.042	Increased in gDNA g1
cg17697586	FSD2	37	15	83475212	F	NM_001007122;NM_001281806;NM_001281805	TSS1500;TSS1500;TSS1500	chr15:83478366-83479273	N_Shelf	5.40636e-30	17.5766	17.5766	Increased in gDNA g1
cg03860768	BLK	37	8	11351571	F	NM_001715;NM_001715	5'UTR;1stExon			5.5523e-30	20.305	20.305	Increased in gDNA g1
cg05641106	GAB1	37	4	144339175	R	NM_207123;NM_002039	Body;Body			5.88088e-30	13.2686	13.2686	Increased in gDNA g1
cg22727407		37	2	27265195	F					5.91188e-30	19.1639	19.1639	Increased in gDNA g1
cg08251546		37	8	128192298	R					6.86562e-30	23.0872	23.0872	Increased in gDNA g1
cg02597143		37	14	65787786	F					7.09163e-30	35.4952	35.4952	Increased in gDNA g1
cg07645892	FILIP1L	37	3	99823186	R	NM_001042459;NM_182909;NM_032359	5'UTR;5'UTR;Body			8.06319e-30	22.0243	22.0243	Increased in gDNA g1
cg04745278	OSTN	37	3	190953386	R	NM_198184	Body			8.16515e-30	23.41	23.41	Increased in gDNA g1
cg13361558	PLEKHB1	37	11	73359962	R	NM_001130034;NM_001130036;NM_001130035;NM_001130033;NM_021200;NM_001130036	5'UTR;5'UTR;5'UTR;Body;Body;1stExon			8.64921e-30	7.64061	7.64061	Increased in gDNA g1
cg04001899		37	8	129830710	F					8.67837e-30	13.4666	13.4666	Increased in gDNA g1
cg03562952	LPCAT1	37	5	1499204	F	NM_024830	Body	chr5:1494853-1495287	S_Shelf	8.95582e-30	19.821	19.821	Increased in gDNA g1
cg18588816	LOC101928008;SBF2	37	11	9860507	R	NR_120539;NM_030962	TSS200;Body			1.00241e-29	12.8487	12.8487	Increased in gDNA g1
cg00464927	LRP5	37	11	68139121	F	NM_002335	Body			1.0335e-29	20.8982	20.8982	Increased in gDNA g1
cg04420335	PDGFD	37	11	103800408	F	NM_025208;NM_033135	Body;Body			1.03725e-29	14.9178	14.9178	Increased in gDNA g1
cg05062263	TNKS	37	8	9577928	R	NM_003747	Body			1.07565e-29	11.6082	11.6082	Increased in gDNA g1
cg17820938		37	14	54080836	F					1.09221e-29	13.9786	13.9786	Increased in gDNA g1
cg19658823		37	3	187588484	R					1.11449e-29	11.261	11.261	Increased in gDNA g1
cg22524197		37	4	145556533	F					1.1335e-29	24.1289	24.1289	Increased in gDNA g1
cg03197919	RERE	37	1	8703678	F	NM_001042681;NM_012102	Body;Body			1.25984e-29	16.5901	16.5901	Increased in gDNA g1
cg07337854		37	17	53246935	F					1.26054e-29	18.7591	18.7591	Increased in gDNA g1
cg26633139	PNOC	37	8	28196033	R	NM_001284244;NM_006228	TSS200;Body			1.30177e-29	29.7965	29.7965	Increased in gDNA g1
cg02050915	IL12RB1	37	19	18209584	R	NM_001290024;NM_001290024;NM_015016	1stExon;5'UTR;Body	chr19:18209911-18210268	N_Shore	1.45841e-29	38.0303	38.0303	Increased in gDNA g1
cg04190888		37	10	49879914	F					1.56166e-29	19.5798	19.5798	Increased in gDNA g1
cg14634667	SDK1	37	7	3997610	R	NM_152744	Body			1.75293e-29	17.5583	17.5583	Increased in gDNA g1
cg00894890	SIPA1L3	37	19	38470250	F	NM_015073	5'UTR			1.87206e-29	24.3447	24.3447	Increased in gDNA g1
cg20239330		37	1	28016071	R					1.87488e-29	24.257	24.257	Increased in gDNA g1
cg11699517	BAHCC1	37	17	79419796	F	NM_001080519	Body	chr17:79420144-79420437	N_Shore	2.39014e-29	15.8796	15.8796	Increased in gDNA g1
cg24638257		37	14	22852391	F					2.46767e-29	24.7182	24.7182	Increased in gDNA g1
cg22385175	KAZN	37	1	14998644	R	NM_015209;NM_201628	Body;Body			2.47299e-29	13.18	13.18	Increased in gDNA g1
cg05060175	PLEKHF2	37	8	96149462	F	NM_024613	5'UTR	chr8:96145760-96146729	S_Shelf	2.51397e-29	14.3453	14.3453	Increased in gDNA g1
cg14161624	LOC101928696;RABGAP1L	37	1	174922579	R	NR_121196;NM_014857;NM_001243765;NM_001035230;NM_001243763	Body;Body;Body;Body;Body			2.57373e-29	12.4923	12.4923	Increased in gDNA g1
cg09364675	ARHGAP17	37	16	24992051	R	NM_018054;NM_001006634	Body;Body			2.75193e-29	22.7956	22.7956	Increased in gDNA g1
cg06496769		37	1	66862507	F					3.06606e-29	17.7325	17.7325	Increased in gDNA g1
cg17846116		37	1	245104575	F					3.14842e-29	17.526	17.526	Increased in gDNA g1
cg27576271	C12orf74	37	12	93096811	R	NM_001037671	TSS200			3.17253e-29	15.1024	15.1024	Increased in gDNA g1
cg03755698	WDFY1	37	2	224760124	F	NM_020830	Body			3.17396e-29	24.3959	24.3959	Increased in gDNA g1
cg12177944	PLXND1	37	3	129322537	R	NM_015103	Body	chr3:129323915-129325332	N_Shore	3.23795e-29	21.8968	21.8968	Increased in gDNA g1
cg25089625	MAML2	37	11	95918334	R	NM_032427	Body			3.5442e-29	21.2315	21.2315	Increased in gDNA g1
cg05464645	PKHD1L1	37	8	110535119	R	NM_177531;NM_177531	ExonBnd;Body			3.55308e-29	21.2645	21.2645	Increased in gDNA g1
cg19645534		37	11	95220890	R					3.7229e-29	20.245	20.245	Increased in gDNA g1
cg08905753	HLA-DOB	37	6	32783347	R	NM_002120	Body			3.87514e-29	24.3682	24.3682	Increased in gDNA g1
cg17158584	CTBP1	37	4	1212539	R	NM_001328;NM_001012614	Body;Body	chr4:1209765-1210193	S_Shelf	4.90264e-29	13.6814	13.6814	Increased in gDNA g1
cg12755471	C12orf74	37	12	93096780	R	NM_001037671	TSS200			5.01901e-29	18.5933	18.5933	Increased in gDNA g1
cg21882268	SMARCC1	37	3	47783649	R	NM_003074	Body			5.09287e-29	15.0297	15.0297	Increased in gDNA g1
cg26453900		37	1	66868107	F					5.20452e-29	31.7551	31.7551	Increased in gDNA g1
cg05007538	ZZEF1	37	17	3977800	F	NM_015113	Body			5.39767e-29	26.3683	26.3683	Increased in gDNA g1
cg22792655		37	9	74888474	F					5.4682e-29	22.5554	22.5554	Increased in gDNA g1
cg01104829	DENND1A	37	9	126370566	R	NM_020946;NM_024820	Body;Body			6.65544e-29	18.4628	18.4628	Increased in gDNA g1
cg16602871	LDLRAD4	37	18	13613748	R	NM_001276249;NM_181482;NM_181481;NM_001003675;NM_001003674	5'UTR;Body;Body;Body;Body			6.76557e-29	30.1995	30.1995	Increased in gDNA g1
cg02487823	KIAA0226	37	3	197440451	F	NM_014687;NM_001145642	Body;Body			7.09975e-29	22.5868	22.5868	Increased in gDNA g1
cg02376282	HCCA2	37	11	1543206	F	NM_053005	Body			7.18155e-29	24.3575	24.3575	Increased in gDNA g1
cg02275985	NUDT13	37	10	74877855	F	NM_001283016;NM_001283017;NM_001283019;NR_104264;NM_001283015;NM_001283014;NM_015901	5'UTR;5'UTR;5'UTR;Body;Body;Body;Body			7.52237e-29	18.3259	18.3259	Increased in gDNA g1
cg01565936	KIAA0226L	37	13	46954637	R	NM_001286766;NM_001286764;NM_001286762;NM_025113;NM_001286761;NM_001286765;NM_001286763	5'UTR;5'UTR;5'UTR;5'UTR;5'UTR;5'UTR;5'UTR			7.83121e-29	22.1277	22.1277	Increased in gDNA g1
cg26622683	ARID1B	37	6	157396835	R	NM_020732;NM_017519	Body;Body			8.25948e-29	17.3582	17.3582	Increased in gDNA g1
cg22201540		37	9	35976986	R					8.3422e-29	21.8266	21.8266	Increased in gDNA g1
cg14750551	PARP14	37	3	122401343	R	NM_017554	Body	chr3:122399655-122400190	S_Shore	8.45375e-29	15.2211	15.2211	Increased in gDNA g1
cg17385482	ZMYND8	37	20	45891589	F	NM_001281780;NM_001281779;NM_001281774;NM_001281773;NM_001281772;NM_183048;NM_183047;NM_012408;NM_001281778;NM_001281777;NM_001281776;NM_001281775;NM_001281783;NM_001281782;NM_001281781;NM_001281771;NM_001281784	Body;Body;Body;Body;Body;Body;Body;Body;Body;Body;Body;Body;Body;Body;Body;Body;Body			9.02399e-29	28.564	28.564	Increased in gDNA g1
cg14508705	DNM3	37	1	172360182	R	NM_015569;NM_001136127	Body;Body			9.22957e-29	13.8426	13.8426	Increased in gDNA g1
cg04576021	HLA-DOB	37	6	32784255	R	NM_002120	Body			9.40671e-29	40.6099	40.6099	Increased in gDNA g1
cg15035590	LRIG1	37	3	66437456	F	NM_015541	Body			9.4674e-29	17.6141	17.6141	Increased in gDNA g1
cg10435258	SGMS1	37	10	52216672	F	NM_147156	5'UTR			9.53362e-29	12.74	12.74	Increased in gDNA g1
cg21990524	PARP15	37	3	122294966	F	NM_001113523;NM_001308320	TSS1500;TSS1500	chr3:122296612-122296828	N_Shore	1.07381e-28	27.2837	27.2837	Increased in gDNA g1
cg06889975		37	8	22558722	F			chr8:22560949-22561271	N_Shelf	1.12392e-28	31.4791	31.4791	Increased in gDNA g1
cg14401496	DTHD1	37	4	36334275	R	NM_001136536;NM_001170700	Body;Body			1.18933e-28	13.1617	13.1617	Increased in gDNA g1
cg06097220	C4orf22	37	4	81797139	R	NM_152770;NM_001206997	Body;Body			1.20026e-28	14.9298	14.9298	Increased in gDNA g1
cg15827606		37	17	16877241	F					1.20125e-28	26.5056	26.5056	Increased in gDNA g1
cg06799517		37	8	114697851	F					1.23941e-28	11.6671	11.6671	Increased in gDNA g1
cg14482811	LCN8	37	9	139652837	R	NM_178469	TSS200	chr9:139654897-139655154	N_Shelf	1.289e-28	37.6539	37.6539	Increased in gDNA g1
cg20587618		37	10	94489869	R					1.31207e-28	16.5982	16.5982	Increased in gDNA g1
cg26498670		37	2	232537303	R					1.34495e-28	36.1778	36.1778	Increased in gDNA g1
cg27344042	MKLN1	37	7	130809272	F	NM_001145354	5'UTR			1.36592e-28	24.259	24.259	Increased in gDNA g1
cg23351923	METTL8	37	2	172245973	R	NM_024770	Body			1.39903e-28	8.89258	8.89258	Increased in gDNA g1
cg14674722	ZNRF1	37	16	75041555	F	NM_032268	Body			1.59169e-28	16.3279	16.3279	Increased in gDNA g1
cg05629892		37	7	139932709	R			chr7:139930065-139930356	S_Shelf	1.62049e-28	14.0476	14.0476	Increased in gDNA g1
cg19549830	SDCCAG8	37	1	243476824	R	NM_006642	Body			1.63563e-28	19.6282	19.6282	Increased in gDNA g1
cg03522489	APCDD1L	37	20	57034250	R	NM_001304787;NM_153360	3'UTR;3'UTR	chr20:57036303-57036605	N_Shelf	1.6527e-28	9.91481	9.91481	Increased in gDNA g1
cg07154309		37	14	75677842	R					1.69122e-28	19.771	19.771	Increased in gDNA g1
cg26247345	LOC101929754;ZBTB20	37	3	114175762	F	NR_121661;NR_121662;NM_001164347;NM_001164346;NM_001164345;NM_001164344;NM_001164343;NM_015642	Body;Body;5'UTR;5'UTR;5'UTR;5'UTR;5'UTR;5'UTR			1.72417e-28	26.5566	26.5566	Increased in gDNA g1
cg02231062	TNFRSF13C	37	22	42321087	R	NM_052945	3'UTR	chr22:42322043-42322909	N_Shore	1.73174e-28	20.0647	20.0647	Increased in gDNA g1
cg04100392		37	17	65809667	F					1.74535e-28	13.1391	13.1391	Increased in gDNA g1
cg25882572	COX10	37	17	14105123	R	NM_001303	Body			2.03864e-28	0.111902	-8.93639	Decreased in gDNA g1
cg01800534		37	15	64173708	R					2.14064e-28	12.0461	12.0461	Increased in gDNA g1
cg17972995		37	6	45655391	F					2.38924e-28	26.6272	26.6272	Increased in gDNA g1
cg23535451	SUPT3H	37	6	44837234	R	NM_001261823;NM_181356;NM_003599	Body;Body;Body			2.48212e-28	21.754	21.754	Increased in gDNA g1
cg19765834	FGD2	37	6	36972003	R	NM_173558	TSS1500			2.51616e-28	11.5041	11.5041	Increased in gDNA g1
cg13356455	ATP10A	37	15	25962719	F	NM_024490	Body	chr15:25958877-25959240	S_Shelf	2.56709e-28	23.5073	23.5073	Increased in gDNA g1
cg16787199	BCL2L10	37	15	52402025	F	NM_020396	3'UTR	chr15:52404191-52404978	N_Shelf	2.64131e-28	18.2179	18.2179	Increased in gDNA g1
cg10423604		37	8	128580937	F					2.75602e-28	16.2183	16.2183	Increased in gDNA g1
cg10522848	LRFN2	37	6	40541195	R	NM_020737	5'UTR			2.77184e-28	27.3309	27.3309	Increased in gDNA g1
cg19111044		37	14	60679883	R					2.78957e-28	23.2795	23.2795	Increased in gDNA g1
cg13937693	ARHGAP17	37	16	24989925	R	NM_018054;NM_001006634	Body;Body			2.84617e-28	21.6977	21.6977	Increased in gDNA g1
cg18184053		37	10	5882739	R			chr10:5882303-5882635	S_Shore	2.96711e-28	25.0801	25.0801	Increased in gDNA g1
cg01758575	CD19	37	16	28943288	F	NM_001770;NM_001770	1stExon;5'UTR			3.19551e-28	19.791	19.791	Increased in gDNA g1
cg21604944	DENND5B-AS1	37	12	31756929	R	NR_046909	Body			3.40881e-28	23.3285	23.3285	Increased in gDNA g1
cg08365050	IL12RB2	37	1	67804399	F	NM_001559;NM_001258216;NM_001258215;NM_001258214;NR_047584;NR_047583;NR_047584;NR_047583;NM_001258214;NM_001258216;NM_001559;NM_001258215	ExonBnd;ExonBnd;ExonBnd;ExonBnd;ExonBnd;ExonBnd;Body;Body;Body;Body;Body;Body			3.79449e-28	12.5072	12.5072	Increased in gDNA g1
cg11326677	GAB1	37	4	144338922	F	NM_207123;NM_002039	Body;Body			3.82666e-28	17.7803	17.7803	Increased in gDNA g1
cg03221619	FCER2	37	19	7767348	F	NM_002002	TSS1500			4.39034e-28	14.8216	14.8216	Increased in gDNA g1
cg23863328		37	10	49879704	R					4.80963e-28	23.2336	23.2336	Increased in gDNA g1
cg13733403		37	19	6528291	F			chr19:6530826-6531552	N_Shelf	4.8711e-28	35.5217	35.5217	Increased in gDNA g1
cg02554785		37	1	66867201	R					5.30353e-28	22.092	22.092	Increased in gDNA g1
cg08657729	RBFOX2	37	22	36146067	R	NM_001082577;NM_014309;NM_001031695;NM_001082576;NM_001082579;NM_001082578	Body;Body;Body;Body;Body;Body			6.02247e-28	36.5128	36.5128	Increased in gDNA g1
cg25582185		37	14	106032933	F			chr14:106033298-106033520	N_Shore	6.24996e-28	45.138	45.138	Increased in gDNA g1
cg01581561		37	4	10152845	R					6.25867e-28	16.3975	16.3975	Increased in gDNA g1
cg15048810	TOPBP1	37	3	133339041	F	NM_007027	Body			6.3107e-28	17.5208	17.5208	Increased in gDNA g1
cg13991617	ANKRD16	37	10	5904628	F	NM_019046	3'UTR			6.68057e-28	24.2082	24.2082	Increased in gDNA g1
cg26446062	CNNM4	37	2	97433894	R	NM_020184	Body			6.85226e-28	18.4186	18.4186	Increased in gDNA g1
cg05912953		37	10	124108263	R					7.5544e-28	22.6364	22.6364	Increased in gDNA g1
cg02371760	MAP3K7CL	37	21	30497781	F	NM_001286618;NM_001286617;NM_001286619;NM_001286634;NM_020152;NM_001286622	5'UTR;5'UTR;5'UTR;Body;Body;Body			8.51363e-28	19.2181	19.2181	Increased in gDNA g1
cg10813470		37	8	114697701	F					8.7073e-28	20.5918	20.5918	Increased in gDNA g1
cg11739612	MRS2	37	6	24409522	F	NM_020662	Body			9.68236e-28	15.0568	15.0568	Increased in gDNA g1
cg08273607		37	1	226217822	R					1.01487e-27	28.6128	28.6128	Increased in gDNA g1
cg23905010	DDX10	37	11	108534424	F	NM_004398	TSS1500	chr11:108535584-108536196	N_Shore	1.05096e-27	20.8166	20.8166	Increased in gDNA g1
cg26950022	GALNT2	37	1	230259000	R	NM_001291866;NM_004481	Body;Body			1.05868e-27	12.2235	12.2235	Increased in gDNA g1
cg04926252	ZDHHC14	37	6	157982401	R	NM_024630;NM_153746	Body;Body			1.06058e-27	16.2036	16.2036	Increased in gDNA g1
cg11187856	LINC01258	37	4	38506068	F	NR_110951	Body			1.07134e-27	12.9368	12.9368	Increased in gDNA g1
cg08373904	HCCA2	37	11	1543275	F	NM_053005	Body			1.08615e-27	21.4031	21.4031	Increased in gDNA g1
cg00855298		37	21	26867318	F					1.14016e-27	21.5685	21.5685	Increased in gDNA g1
cg02956524	PLEKHA2	37	8	38814809	R	NM_021623	Body			1.17686e-27	12.6191	12.6191	Increased in gDNA g1
cg21199638		37	15	74689453	R					1.18889e-27	17.3891	17.3891	Increased in gDNA g1
cg11761249		37	6	5778573	R					1.19105e-27	14.0075	14.0075	Increased in gDNA g1
cg09805783	CBLB	37	3	105572941	F	NM_170662	Body			1.27592e-27	13.9559	13.9559	Increased in gDNA g1
cg24074594	FCRLA	37	1	161676581	F	NM_032738	TSS200			1.29035e-27	28.589	28.589	Increased in gDNA g1
cg05652778	KCNH8	37	3	19404089	F	NM_144633	Body			1.31607e-27	29.6133	29.6133	Increased in gDNA g1
cg00364074	RUFY3	37	4	71580427	F	NM_001130709	Body			1.35378e-27	34.8142	34.8142	Increased in gDNA g1
cg07841371	TTLL10	37	1	1114912	F	NM_001130045;NM_153254	Body;TSS200	chr1:1115574-1116006	N_Shore	1.40388e-27	18.7518	18.7518	Increased in gDNA g1
cg18335991	SEMA7A	37	15	74724562	F	NM_003612;NM_001146029;NM_001146030	Body;Body;5'UTR	chr15:74725323-74726487	N_Shore	1.41208e-27	14.1188	14.1188	Increased in gDNA g1
cg18591982	BLK	37	8	11351583	F	NM_001715;NM_001715	1stExon;5'UTR			1.4229e-27	29.5464	29.5464	Increased in gDNA g1
cg07232049	TTC13	37	1	231093497	R	NM_024525;NM_001122835	Body;Body			1.55432e-27	17.843	17.843	Increased in gDNA g1
cg19653221	RAB30	37	11	82708588	R	NM_001286059;NM_001286061;NM_014488;NM_001286060	5'UTR;5'UTR;5'UTR;5'UTR			1.59611e-27	24.9035	24.9035	Increased in gDNA g1
cg02597092	LOC283710	37	15	31523177	F	NM_001243538	TSS200			1.64144e-27	31.5641	31.5641	Increased in gDNA g1
cg08939052		37	1	59491890	R					1.64747e-27	23.6947	23.6947	Increased in gDNA g1
cg14102807	CD19	37	16	28943677	F	NM_001770	Body			1.71052e-27	22.6934	22.6934	Increased in gDNA g1
cg21576514		37	14	69821826	F					1.72087e-27	14.4376	14.4376	Increased in gDNA g1
cg07732306	PNOC	37	8	28196035	R	NM_001284244;NM_006228	TSS200;Body			1.72788e-27	19.1091	19.1091	Increased in gDNA g1
cg15348679		37	21	45626491	F			chr21:45622218-45622500	S_Shelf	1.83136e-27	35.385	35.385	Increased in gDNA g1
cg11562727	GPR137B	37	1	236323243	F	NM_003272	Body			1.86133e-27	33.8696	33.8696	Increased in gDNA g1
cg07886914	PNOC	37	8	28198639	R	NM_006228	3'UTR			1.87812e-27	27.2528	27.2528	Increased in gDNA g1
cg07845239	AFTPH	37	2	64810057	F	NM_017657;NM_001002243;NM_203437	Body;Body;Body			1.90933e-27	15.1663	15.1663	Increased in gDNA g1
cg18007007		37	7	25861083	F					1.99725e-27	14.1924	14.1924	Increased in gDNA g1
cg20753201	C10orf76	37	10	103762071	R	NM_024541	Body			2.22674e-27	32.0709	32.0709	Increased in gDNA g1
cg23920515		37	11	32127544	F					2.27113e-27	13.5198	13.5198	Increased in gDNA g1
cg04066719	ABL1	37	9	133746713	F	NM_005157;NM_007313	Body;Body			2.29982e-27	25.7099	25.7099	Increased in gDNA g1
cg19864214		37	14	103230968	F					2.46682e-27	26.089	26.089	Increased in gDNA g1
cg20120848		37	6	125918933	F					2.52351e-27	12.561	12.561	Increased in gDNA g1
cg27304328	CD84	37	1	160519425	F	NM_003874	Body			2.60998e-27	16.9371	16.9371	Increased in gDNA g1
cg14511575	RAP2A	37	13	98112280	R	NM_021033	Body			2.76222e-27	10.9278	10.9278	Increased in gDNA g1
cg07064316	KMT2E	37	7	104739714	F	NM_018682;NM_182931	Body;Body			2.81985e-27	13.003	13.003	Increased in gDNA g1
cg09010803		37	3	126793802	R					2.83575e-27	12.0562	12.0562	Increased in gDNA g1
cg15863439	VOPP1	37	7	55595140	F	NM_001284284;NM_001284283;NM_001284282;NM_030796	Body;Body;Body;Body			3.13054e-27	16.316	16.316	Increased in gDNA g1
cg07017832		37	6	16205903	F					3.49975e-27	24.5006	24.5006	Increased in gDNA g1
cg10571406	CD19	37	16	28943226	F	NM_001178098;NM_001770	TSS200;TSS200			3.55774e-27	23.1199	23.1199	Increased in gDNA g1
cg00471826	MIR4287;SCARA5	37	8	27743647	F	NR_036249;NM_173833	TSS200;Body			3.56146e-27	15.0098	15.0098	Increased in gDNA g1
cg21811284	SEC14L1	37	17	75208450	F	NM_001143999;NM_003003;NM_001143998;NM_001039573;NM_001144001	Body;Body;Body;Body;Body	chr17:75209459-75209672	N_Shore	3.61477e-27	15	15	Increased in gDNA g1
cg21734069	FBXL20	37	17	37433545	F	NM_032875;NM_001184906	Body;Body			3.65742e-27	11.2976	11.2976	Increased in gDNA g1
cg24049157	MTA3	37	2	42794360	R	NM_001282756;NM_020744;NM_001282755	TSS1500;TSS1500;5'UTR	chr2:42795847-42796230	N_Shore	3.81708e-27	20.5492	20.5492	Increased in gDNA g1
cg24042145	GPATCH11	37	2	37319094	F	NM_174931;NM_001278505	Body;Body			3.894e-27	11.7623	11.7623	Increased in gDNA g1
cg10436429		37	9	71259569	R					3.98015e-27	14.3369	14.3369	Increased in gDNA g1
cg13522302	PEX5L	37	3	179679565	R	NM_001256756;NM_001256754;NM_001256755;NM_001256751;NM_001256750;NM_001256753;NM_001256752;NM_016559	5'UTR;5'UTR;5'UTR;Body;Body;Body;Body;Body			4.02731e-27	12.8913	12.8913	Increased in gDNA g1
cg16761000		37	14	77588307	R			chr14:77591159-77591847	N_Shelf	4.21272e-27	12.2425	12.2425	Increased in gDNA g1
cg06077226	CNR1	37	6	88851970	R	NM_001160259;NM_016083;NM_001160258;NM_001160226;NM_033181	3'UTR;3'UTR;3'UTR;3'UTR;3'UTR			4.25278e-27	12.7105	12.7105	Increased in gDNA g1
cg22930934		37	16	27312896	F					4.30705e-27	17.505	17.505	Increased in gDNA g1
cg20081344	TRIM7	37	5	180626416	R	NM_203297;NM_203295;NM_203296;NM_203294;NM_203293	Body;Body;Body;Body;Body	chr5:180622178-180622658	S_Shelf	4.36574e-27	20.317	20.317	Increased in gDNA g1
cg27317694	RCBTB2	37	13	49105050	R	NM_001268	5'UTR	chr13:49106411-49107463	N_Shore	4.47843e-27	10.3849	10.3849	Increased in gDNA g1
cg13172153	TNNI1	37	1	201391747	F	NM_003281	TSS1500			4.57063e-27	14.4873	14.4873	Increased in gDNA g1
cg08443124	GNG7	37	19	2681039	R	NM_052847	5'UTR			4.59185e-27	32.9198	32.9198	Increased in gDNA g1
cg08789486		37	6	116411490	F					4.60045e-27	16.1931	16.1931	Increased in gDNA g1
cg18050634	BAHCC1	37	17	79420145	F	NM_001080519	Body	chr17:79420144-79420437	Island	4.825e-27	22.9169	22.9169	Increased in gDNA g1
cg01041815		37	16	27386069	F					5.02818e-27	20.9504	20.9504	Increased in gDNA g1
cg08355739	ATXN1	37	6	16495077	R	NM_001128164;NM_000332	5'UTR;5'UTR			5.211e-27	10.5463	10.5463	Increased in gDNA g1
cg22625232	TTC21A	37	3	39164511	R	NM_145755;NM_001105513	Body;Body			5.26061e-27	20.2549	20.2549	Increased in gDNA g1
cg03337918	PLEKHF2	37	8	96148290	R	NM_024613	5'UTR	chr8:96145760-96146729	S_Shore	5.45232e-27	12.1216	12.1216	Increased in gDNA g1
cg19108485	SEPT9	37	17	75319068	R	NM_001293695;NM_001113491;NM_001113492;NM_006640	Body;Body;5'UTR;Body			6.13009e-27	32.2941	32.2941	Increased in gDNA g1
cg07291719	PAX5	37	9	37004134	R	NR_104000;NR_103999;NM_001280550;NM_001280549;NM_001280556;NM_001280551;NM_016734;NM_001280555;NM_001280554;NM_001280553;NM_001280552;NM_001280548;NM_001280547	Body;Body;Body;Body;Body;Body;Body;Body;Body;Body;Body;Body;Body	chr9:37002489-37002957	S_Shore	6.28243e-27	8.59062	8.59062	Increased in gDNA g1
cg00598259	ST18	37	8	53206831	F	NM_014682	5'UTR			6.31805e-27	13.3905	13.3905	Increased in gDNA g1
cg07718080		37	13	76561031	R					6.3224e-27	13.9501	13.9501	Increased in gDNA g1
cg08469646		37	13	34319910	F					6.48753e-27	14.5416	14.5416	Increased in gDNA g1
cg24255209		37	11	72863808	R					6.61377e-27	30.8436	30.8436	Increased in gDNA g1
cg20666585		37	15	31523186	F					6.98943e-27	16.2697	16.2697	Increased in gDNA g1
cg22357405	STX8	37	17	9317964	R	NR_033656;NM_004853	Body;Body			7.21291e-27	22.0489	22.0489	Increased in gDNA g1
cg16455376		37	16	8985720	F					7.21636e-27	22.6098	22.6098	Increased in gDNA g1
cg24583326	SLC35B2;NFKBIE	37	6	44226520	F	NM_001286512;NM_001286510;NM_001286513;NM_178148;NM_001286509;NM_001286517;NM_001286520;NM_001286519;NM_001286511;NM_004556	TSS1500;TSS1500;TSS1500;TSS1500;TSS1500;TSS1500;TSS1500;TSS1500;TSS1500;3'UTR	chr6:44224698-44225486	S_Shore	7.87471e-27	14.7144	14.7144	Increased in gDNA g1
cg08793822	LOC100506551;FBXW8	37	12	117415688	R	NR_103809;NM_012174;NM_153348	Body;Body;Body			7.92563e-27	9.86233	9.86233	Increased in gDNA g1
cg22395670		37	3	121749873	R					8.32436e-27	24.9411	24.9411	Increased in gDNA g1
cg08354643		37	19	35814453	F					8.86073e-27	33.1896	33.1896	Increased in gDNA g1
cg00264291	FIP1L1	37	4	54298874	F	NM_001134937;NM_001134938;NM_030917	Body;Body;Body			8.87956e-27	7.98057	7.98057	Increased in gDNA g1
cg16703934	TSPAN33	37	7	128786732	F	NM_178562	Body	chr7:128784695-128785096	S_Shore	9.03117e-27	15.8281	15.8281	Increased in gDNA g1
cg25673911		37	21	43385417	R					9.16013e-27	12.5307	12.5307	Increased in gDNA g1
cg08629275	KNTC1	37	12	123013682	F	NM_014708	5'UTR	chr12:123011261-123011765	S_Shore	9.31751e-27	9.45347	9.45347	Increased in gDNA g1
cg25838060		37	7	139932729	R			chr7:139930065-139930356	S_Shelf	9.68077e-27	10.8954	10.8954	Increased in gDNA g1
cg23670794	ZBED2	37	3	111313065	F	NM_024508;NM_198196;NM_005816	5'UTR;Body;Body			9.9721e-27	18.4484	18.4484	Increased in gDNA g1
cg19212399		37	12	107509060	F					1.01407e-26	15.9677	15.9677	Increased in gDNA g1
cg16727774	CA5A	37	16	87958281	R	NM_001739	Body			1.02728e-26	24.7061	24.7061	Increased in gDNA g1
cg07597976	CD19	37	16	28943019	F	NM_001770	TSS1500			1.03044e-26	30.3818	30.3818	Increased in gDNA g1
cg24254447	CREB5	37	7	28745066	F	NM_182898;NM_004904;NM_182899;NM_001011666	Body;Body;Body;Body			1.05577e-26	8.00694	8.00694	Increased in gDNA g1
cg09390686	RCOR1	37	14	103074629	R	NM_015156	Body			1.05947e-26	16.7135	16.7135	Increased in gDNA g1
cg06301945		37	14	69948578	F			chr14:69950459-69951916	N_Shore	1.08195e-26	23.5447	23.5447	Increased in gDNA g1
cg03385114		37	17	25665760	R					1.08705e-26	13.5012	13.5012	Increased in gDNA g1
cg05783080	SEPT9	37	17	75318211	R	NM_001293695;NM_001113491;NM_001113492;NM_006640	Body;Body;5'UTR;Body			1.12005e-26	24.0559	24.0559	Increased in gDNA g1
cg20604028		37	8	29413587	F					1.14874e-26	14.4542	14.4542	Increased in gDNA g1
cg07901321	MAP4K4	37	2	102370417	F	NM_145687;NM_145686;NM_001242559;NM_004834;NM_001242560	Body;Body;Body;Body;Body			1.20133e-26	17.1351	17.1351	Increased in gDNA g1
cg26058722		37	12	103508192	F					1.27761e-26	14.1818	14.1818	Increased in gDNA g1
cg26332103		37	12	14310096	F					1.42372e-26	23.9804	23.9804	Increased in gDNA g1
cg24874025		37	10	49879375	R					1.47362e-26	15.6134	15.6134	Increased in gDNA g1
cg26609776	PRKCE	37	2	45955703	R	NM_005400	Body			1.53625e-26	14.5571	14.5571	Increased in gDNA g1
cg23948811		37	17	79485043	F			chr17:79485599-79486913	N_Shore	1.56482e-26	20.3827	20.3827	Increased in gDNA g1
cg27564931	PRKCE	37	2	45923012	F	NM_005400	Body			1.58397e-26	14.0459	14.0459	Increased in gDNA g1
cg25527882	TFEB	37	6	41698885	F	NM_001167827;NM_007162	5'UTR;5'UTR	chr6:41701881-41703481	N_Shelf	1.59885e-26	12.0563	12.0563	Increased in gDNA g1
cg17463859	PAOX	37	10	135193427	R	NR_109764;NR_109765;NR_109766;NR_109763;NM_207127;NM_152911;NM_207128	Body;Body;Body;Body;Body;Body;Body	chr10:135191594-135193307	S_Shore	1.60298e-26	14.9482	14.9482	Increased in gDNA g1
cg07635227	MGRN1	37	16	4714815	R	NM_015246;NM_001142291;NM_001142290;NM_001142289	Body;Body;Body;Body			1.65999e-26	0.0484184	-20.6533	Decreased in gDNA g1
cg16695253	BANP	37	16	88079762	R	NM_017869;NM_079837	Body;Body			1.67155e-26	22.1839	22.1839	Increased in gDNA g1
cg10817681	KSR1	37	17	25823633	R	NM_014238	5'UTR			1.73732e-26	10.664	10.664	Increased in gDNA g1
cg02271578		37	12	96801895	F					1.75198e-26	13.5287	13.5287	Increased in gDNA g1
cg17393635	CD37	37	19	49843565	R	NM_001040031;NM_001774	Body;Body	chr19:49842654-49843628	Island	1.75936e-26	15.2209	15.2209	Increased in gDNA g1
cg23517345	ERP44	37	9	102820918	R	NM_015051	Body			1.77041e-26	9.66216	9.66216	Increased in gDNA g1
cg05433111	CD19	37	16	28943232	F	NM_001770	TSS200			1.77859e-26	17.4965	17.4965	Increased in gDNA g1
cg16123842		37	10	4565009	F					1.7818e-26	24.7079	24.7079	Increased in gDNA g1
cg15562326	GRIN2A	37	16	10008441	R	NM_000833;NM_001134407;NM_001134408	Body;Body;Body			1.8672e-26	21.6426	21.6426	Increased in gDNA g1
cg16644418	SORL1	37	11	121330388	R	NM_003105	Body			1.8704e-26	0.132808	-7.52966	Decreased in gDNA g1
cg18590995	PARP1	37	1	226558496	F	NM_001618	Body			1.88108e-26	32.8578	32.8578	Increased in gDNA g1
cg22591916	KIAA0922	37	4	154393439	F	NM_001131007;NM_015196	Body;Body			1.88493e-26	17.948	17.948	Increased in gDNA g1
cg09102298	TCF12	37	15	57252522	F	NM_207038;NM_207037;NM_207036;NM_003205	Body;Body;Body;Body			2.11124e-26	15.4067	15.4067	Increased in gDNA g1
cg11071523		37	17	16891339	R					2.13875e-26	14.504	14.504	Increased in gDNA g1
cg18250453	TERF1	37	8	73924925	F	NM_003218;NM_017489	Body;Body	chr8:73920858-73921552	S_Shelf	2.16956e-26	9.28151	9.28151	Increased in gDNA g1
cg23223071	PHACTR1	37	6	13259871	F	NM_001242648;NM_030948	Body;Body			2.27637e-26	12.4286	12.4286	Increased in gDNA g1
cg01274770		37	17	15804426	F					2.40979e-26	18.8873	18.8873	Increased in gDNA g1
cg26575166		37	15	70307202	R					2.53828e-26	13.2595	13.2595	Increased in gDNA g1
cg17672266	NFATC3	37	16	68160442	F	NM_004555;NM_173163;NM_173165	Body;Body;Body			2.57944e-26	18.1212	18.1212	Increased in gDNA g1
cg01702217	LPCAT1	37	5	1499165	F	NM_024830	Body	chr5:1494853-1495287	S_Shelf	2.58496e-26	10.5328	10.5328	Increased in gDNA g1
cg07920414	RIMS3	37	1	41094365	F	NM_014747	Body			2.64469e-26	15.1182	15.1182	Increased in gDNA g1
cg02013714	DOCK8	37	9	272268	R	NM_001193536;NM_001190458;NM_203447	TSS1500;TSS1500;Body			2.73959e-26	0.0744813	-13.4262	Decreased in gDNA g1
cg08434621	PAN3	37	13	28860661	R	NM_175854	Body			2.85051e-26	15.225	15.225	Increased in gDNA g1
cg09488699	PKHD1L1	37	8	110537387	R	NM_177531	Body			2.86392e-26	13.4421	13.4421	Increased in gDNA g1
cg21410568	ABR	37	17	1084451	R	NM_021962;NM_001159746	TSS1500;5'UTR	chr17:1082376-1083833	S_Shore	2.96866e-26	15.7726	15.7726	Increased in gDNA g1
cg25263238	BLNK	37	10	98031750	R	NM_001114094;NM_013314	TSS1500;TSS1500			3.241e-26	10.0404	10.0404	Increased in gDNA g1
cg13482010	SEMA5B	37	3	122703782	R	NM_001031702	5'UTR			3.28111e-26	17.9568	17.9568	Increased in gDNA g1
cg21913261	NCOA3	37	20	46214349	R	NM_006534;NM_181659;NM_001174088;NM_001174087	5'UTR;5'UTR;5'UTR;5'UTR			3.30719e-26	11.9878	11.9878	Increased in gDNA g1
cg17701035	CLEC17A	37	19	14693699	F	NM_207390	TSS200			3.87836e-26	13.9756	13.9756	Increased in gDNA g1
cg01329537	MACROD2	37	20	14810834	F	NM_080676	Body			3.99801e-26	20.1308	20.1308	Increased in gDNA g1
cg18067520	QRSL1	37	6	107114594	F	NM_018292	3'UTR			4.07951e-26	15.0361	15.0361	Increased in gDNA g1
cg11774624	AGPAT6	37	8	41480639	R	NM_178819	3'UTR			4.22527e-26	20.5977	20.5977	Increased in gDNA g1
cg18951866		37	18	3402239	R					4.32838e-26	12.7049	12.7049	Increased in gDNA g1
cg19283150	KAT2B	37	3	20167451	F	NM_003884	Body			4.33957e-26	15.6552	15.6552	Increased in gDNA g1
cg01560057		37	1	198567998	R					4.78335e-26	19.0946	19.0946	Increased in gDNA g1
cg01563515	ST6GAL1	37	3	186734058	F	NM_173216;NM_173217	5'UTR;5'UTR			4.82975e-26	13.7263	13.7263	Increased in gDNA g1
cg11078450	PNOC	37	8	28195955	F	NM_001284244;NM_006228	TSS1500;Body			4.98859e-26	26.4716	26.4716	Increased in gDNA g1
cg08910603	SMPD4	37	2	130915685	F	NR_033232;NR_033231;NR_033230;NM_017951;NM_001171083;NM_017751	Body;Body;Body;Body;Body;Body			4.99017e-26	15.4251	15.4251	Increased in gDNA g1
cg20234640	FCER2	37	19	7767089	R	NM_002002	TSS200			4.99053e-26	24.7134	24.7134	Increased in gDNA g1
cg16440167	SNX8	37	7	2328214	F	NM_013321	Body			5.13802e-26	10.1573	10.1573	Increased in gDNA g1
cg03825736		37	22	42345835	F			chr22:42342407-42343278	S_Shelf	5.48192e-26	13.2098	13.2098	Increased in gDNA g1
cg10196258		37	8	95991427	R					5.63873e-26	11.8226	11.8226	Increased in gDNA g1
cg16075139	CD81	37	11	2406923	F	NM_004356	Body	chr11:2406711-2406927	Island	5.77413e-26	27.315	27.315	Increased in gDNA g1
cg07383284	EFCAB12	37	3	129132683	F	NM_207307	Body			5.8798e-26	13.9911	13.9911	Increased in gDNA g1
cg23110817	MTUS2	37	13	30008822	R	NM_001033602;NM_015233	Body;Body			5.91145e-26	14.9739	14.9739	Increased in gDNA g1
cg06716626	PSAP	37	10	73596082	R	NM_002778;NM_001042466;NM_001042465	Body;Body;Body			6.07022e-26	18.8091	18.8091	Increased in gDNA g1
cg00262757		37	11	47921770	R					6.10066e-26	24.8147	24.8147	Increased in gDNA g1
cg07555885	SSH2	37	17	28081120	F	NM_033389;NM_001282129;NM_001282131;NM_001282130	Body;Body;Body;Body			6.33445e-26	11.2862	11.2862	Increased in gDNA g1
cg17399166	CD1D	37	1	158149795	F	NM_001766;NM_001766	1stExon;5'UTR	chr1:158150620-158151503	N_Shore	6.38299e-26	12.1557	12.1557	Increased in gDNA g1
cg21121609	FCER2	37	19	7766960	F	NM_002002;NM_002002	1stExon;5'UTR			6.38625e-26	19.0214	19.0214	Increased in gDNA g1
cg19981983	LINC00908	37	18	74243061	F	NR_015417	Body			6.44827e-26	10.3686	10.3686	Increased in gDNA g1
cg07791261	ETV6	37	12	11882894	F	NM_001987	Body			6.6947e-26	20.6142	20.6142	Increased in gDNA g1
cg06323049	CD19	37	16	28943094	R	NM_001770	TSS200			7.13312e-26	25.3796	25.3796	Increased in gDNA g1
cg08541321		37	6	156957391	R					7.2355e-26	11.903	11.903	Increased in gDNA g1
cg20928842	CNR2	37	1	24215581	R	NM_001841	5'UTR			7.43062e-26	23.1993	23.1993	Increased in gDNA g1
cg26160564	LOC100133612	37	1	3826643	R	NR_024455	Body	chr1:3824219-3824456	S_Shelf	7.48028e-26	21.3133	21.3133	Increased in gDNA g1
cg11860753	ST6GAL1	37	3	186706835	R	NM_173216;NM_173217	5'UTR;5'UTR			8.02357e-26	15.2048	15.2048	Increased in gDNA g1
cg24278087	PACS1	37	11	65904369	R	NM_018026	Body			8.2962e-26	8.97463	8.97463	Increased in gDNA g1
cg07316791		37	8	129378822	R					8.93494e-26	14.1766	14.1766	Increased in gDNA g1
cg18600886		37	5	151100875	R					9.01243e-26	18.8942	18.8942	Increased in gDNA g1
cg06892465	DTNB	37	2	25633546	R	NM_001256308;NM_001256304;NM_183361;NM_021907;NM_001256303;NM_183360;NM_033148;NM_033147	Body;Body;Body;Body;Body;Body;Body;Body			9.03e-26	14.3653	14.3653	Increased in gDNA g1
cg06598622	ATXN1	37	6	16602568	R	NM_001128164;NM_000332	5'UTR;5'UTR			9.12366e-26	11.5656	11.5656	Increased in gDNA g1
cg05212789		37	14	106167076	R			chr14:106163847-106164052	S_Shelf	9.66853e-26	17.6017	17.6017	Increased in gDNA g1
cg01604404		37	2	237460590	R					9.8066e-26	22.4193	22.4193	Increased in gDNA g1
cg16736924	C3orf52	37	3	111834297	R	NM_024616;NM_001171747	Body;Body			1.05095e-25	8.02787	8.02787	Increased in gDNA g1
cg16936094	NMT2	37	10	15164788	R	NM_004808	Body			1.1522e-25	15.313	15.313	Increased in gDNA g1
cg20924786		37	6	37123663	R					1.15485e-25	14.9271	14.9271	Increased in gDNA g1
cg09306064		37	14	54080278	R					1.17959e-25	11.1228	11.1228	Increased in gDNA g1
cg01869288		37	15	31523257	R					1.18195e-25	29.9669	29.9669	Increased in gDNA g1
cg23645046		37	11	64582244	F			chr11:64577277-64578349	S_Shelf	1.19539e-25	23.3996	23.3996	Increased in gDNA g1
cg05946118		37	16	8985638	R					1.22545e-25	40.4063	40.4063	Increased in gDNA g1
cg12002047	FCER2	37	19	7767279	R	NM_002002	TSS1500			1.29047e-25	17.8114	17.8114	Increased in gDNA g1
cg12370224	GNA13	37	17	63019431	F	NM_001282425;NM_006572	Body;Body			1.29469e-25	21.7899	21.7899	Increased in gDNA g1
cg10319905		37	14	98097986	F					1.34446e-25	10.4487	10.4487	Increased in gDNA g1
cg08899203	RASGRP3	37	2	33756542	F	NM_015376;NM_170672;NM_001139488	Body;Body;Body			1.35075e-25	10.7958	10.7958	Increased in gDNA g1
cg15579502		37	16	57373718	F					1.37656e-25	15.1995	15.1995	Increased in gDNA g1
cg22212560	FRMD8	37	11	65175482	R	NM_031904	Body	chr11:65172369-65172596	S_Shelf	1.38863e-25	25.2262	25.2262	Increased in gDNA g1
cg11035685	LOC101927769	37	7	20338338	F	NR_110117	Body			1.43944e-25	15.4649	15.4649	Increased in gDNA g1
cg20278790	CTSZ	37	20	57583474	R	NM_001336	TSS1500	chr20:57581902-57582595	S_Shore	1.48441e-25	13.6756	13.6756	Increased in gDNA g1
cg05447290	EBF1	37	5	158275960	R	NM_001290360;NM_024007;NM_182708	Body;Body;Body			1.49753e-25	15.029	15.029	Increased in gDNA g1
cg12240314		37	19	39351569	F					1.53151e-25	23.9133	23.9133	Increased in gDNA g1
cg26795340	GPD1;C12orf62	37	12	50504814	R	NM_005276;NM_032901	3'UTR;TSS1500	chr12:50505138-50506235	N_Shore	1.54342e-25	11.4148	11.4148	Increased in gDNA g1
cg06166970		37	17	16879502	R					1.5659e-25	21.9037	21.9037	Increased in gDNA g1
cg27232680	BLNK	37	10	98004279	F	NR_047683;NR_047682;NR_047681;NR_047680;NM_001258440;NM_001114094;NM_013314;NM_001258442;NM_001258441	Body;Body;Body;Body;Body;Body;Body;Body;Body			1.65944e-25	24.6107	24.6107	Increased in gDNA g1
cg15674899		37	5	150618077	F					1.66229e-25	23.9404	23.9404	Increased in gDNA g1
cg07033577	MSI2	37	17	55540785	R	NM_138962;NM_170721	Body;Body			1.66977e-25	23.0806	23.0806	Increased in gDNA g1
cg13440894	BLK	37	8	11351135	R	NM_001715	TSS1500			1.74026e-25	17.7017	17.7017	Increased in gDNA g1
cg21560521	DIAPH3	37	13	60308688	R	NM_001258367;NM_001042517;NM_001258368;NM_001258366	Body;Body;Body;Body			1.77389e-25	16.6303	16.6303	Increased in gDNA g1
cg10240348	DOT1L	37	19	2182961	R	NM_032482	Body			1.87123e-25	5.92339	5.92339	Increased in gDNA g1
cg23728761	LINC00996	37	7	150132882	R	NR_034033	Body			1.89696e-25	45.5945	45.5945	Increased in gDNA g1
cg27079540	ITGB7	37	12	53594161	R	NR_104181;NM_000889	Body;Body	chr12:53591254-53591767	S_Shelf	1.89916e-25	21.3044	21.3044	Increased in gDNA g1
cg20833652		37	11	76385643	R			chr11:76381449-76382295	S_Shelf	1.90507e-25	13.2807	13.2807	Increased in gDNA g1
cg14172282		37	1	172989890	R					1.93416e-25	27.1727	27.1727	Increased in gDNA g1
cg25419544		37	5	122093011	R					1.9417e-25	8.77683	8.77683	Increased in gDNA g1
cg23934477	TCOF1	37	5	149741030	R	NM_001008656;NM_001008657;NM_001135245;NM_001135243;NM_000356;NM_001135244	Body;Body;Body;Body;Body;Body	chr5:149737077-149737830	S_Shelf	1.97763e-25	19.4727	19.4727	Increased in gDNA g1
cg25901975		37	6	156609939	F					2.03671e-25	17.4408	17.4408	Increased in gDNA g1
cg01879562	BLK	37	8	11403516	F	NM_001715	Body			2.05129e-25	19.7756	19.7756	Increased in gDNA g1
cg17320537	ORAI2	37	7	102085699	R	NM_001271819;NM_032831;NM_001126340;NM_001271818	5'UTR;Body;Body;Body			2.10922e-25	8.19369	8.19369	Increased in gDNA g1
cg24649967	RAB30	37	11	82708597	R	NM_001286059;NM_001286061;NM_014488;NM_001286060	5'UTR;5'UTR;5'UTR;5'UTR			2.23843e-25	17.0978	17.0978	Increased in gDNA g1
cg09696715	NPLOC4	37	17	79565701	R	NM_017921	Body			2.27361e-25	23.3756	23.3756	Increased in gDNA g1
cg15599668	SYNPO	37	5	150005953	F	NM_001166208;NM_001166209	Body;Body	chr5:150004670-150004984	S_Shore	2.32352e-25	17.1708	17.1708	Increased in gDNA g1
cg20091528	KAT6B	37	10	76771624	F	NM_012330;NM_001256468;NM_001256469	Body;Body;Body			2.34369e-25	10.2757	10.2757	Increased in gDNA g1
cg02697491		37	12	105360655	F					2.35224e-25	10.6197	10.6197	Increased in gDNA g1
cg22098961	LRCH1	37	13	47159735	F	NM_015116;NM_001164211;NM_001164213	Body;Body;Body			2.36164e-25	12.562	12.562	Increased in gDNA g1
cg01967546	PNOC	37	8	28195582	F	NM_001284244;NM_006228	TSS1500;Body			2.36917e-25	11.4199	11.4199	Increased in gDNA g1
cg26138715	ASAP1	37	8	131421600	F	NM_001247996;NM_018482	5'UTR;5'UTR			2.51958e-25	14.3361	14.3361	Increased in gDNA g1
cg14280382	NTN4	37	12	96094182	F	NM_021229	Body			2.55903e-25	24.3002	24.3002	Increased in gDNA g1
cg02895591	MDM4	37	1	204513560	F	NM_001278518;NM_001278519;NM_001204172;NM_001204171;NM_002393;NM_001278517;NM_001278516	Body;Body;Body;Body;Body;Body;3'UTR			2.60194e-25	0.114511	-8.7328	Decreased in gDNA g1
cg16177830	TNFRSF17	37	16	12059019	F	NM_001192;NM_001192	1stExon;5'UTR			2.80771e-25	20.2199	20.2199	Increased in gDNA g1
cg16779794		37	12	95225486	R					2.85638e-25	23.3986	23.3986	Increased in gDNA g1
cg10412258	FYTTD1	37	3	197511222	F	NR_027840;NM_032288;NM_001011537	Body;3'UTR;3'UTR			2.89711e-25	14.2937	14.2937	Increased in gDNA g1
cg24941700	DTNB	37	2	25786684	R	NM_001256308;NM_001256304;NM_183361;NM_021907;NM_001256303;NM_183360;NM_033148;NM_033147	Body;Body;Body;Body;Body;Body;Body;Body			2.9017e-25	10.2902	10.2902	Increased in gDNA g1
cg12007105	RERE	37	1	8534565	R	NM_001042681;NM_012102	Body;Body			2.98923e-25	11.5296	11.5296	Increased in gDNA g1
cg02687477	WRN	37	8	30936116	F	NM_000553	Body			3.12571e-25	8.11198	8.11198	Increased in gDNA g1
cg06711368	CDKAL1	37	6	20687868	F	NM_017774	Body			3.20122e-25	14.0487	14.0487	Increased in gDNA g1
cg27077677	RAD51B	37	14	68795397	F	NM_133510;NM_002877;NM_133509	Body;Body;Body			3.21374e-25	16.5948	16.5948	Increased in gDNA g1
cg02393092	SET	37	9	131444897	F	NM_001122821	TSS1500			3.26e-25	12.8463	12.8463	Increased in gDNA g1
cg07563944	CBFA2T3	37	16	89038263	F	NM_005187	Body	chr16:89034060-89034293	S_Shelf	3.27128e-25	9.85712	9.85712	Increased in gDNA g1
cg26526113	CFL2	37	14	35180593	R	NM_021914;NM_138638;NM_001243645;NR_028131;NR_028130	3'UTR;3'UTR;3'UTR;Body;Body	chr14:35183385-35184196	N_Shelf	3.34263e-25	8.76881	8.76881	Increased in gDNA g1
cg23516868	C20orf196	37	20	5751783	R	NM_001303479;NM_001303477;NM_152504;NM_001303478	5'UTR;5'UTR;5'UTR;5'UTR			3.59084e-25	11.1723	11.1723	Increased in gDNA g1
cg06567596	LMTK2	37	7	97832830	R	NM_014916	Body	chr7:97834643-97835193	N_Shore	3.73909e-25	13.2029	13.2029	Increased in gDNA g1
cg22043118	TMED7-TICAM2;TICAM2	37	5	114915630	F	NM_001164468;NM_021649;NM_001164469	3'UTR;3'UTR;3'UTR			3.91346e-25	9.62919	9.62919	Increased in gDNA g1
cg26266117		37	16	74643104	F			chr16:74640468-74641197	S_Shore	3.94631e-25	0.16239	-6.15801	Decreased in gDNA g1
cg02131666	GRAMD3	37	5	125798143	F	NM_001146320;NM_023927;NM_001146321;NM_001146319	5'UTR;Body;Body;Body			4.1109e-25	9.89579	9.89579	Increased in gDNA g1
cg08989195	ST18	37	8	53207704	R	NM_014682	5'UTR			4.14984e-25	17.2539	17.2539	Increased in gDNA g1
cg04815649	OPN3	37	1	241763969	F	NM_014322	Body			4.22071e-25	18.877	18.877	Increased in gDNA g1
cg18604947		37	22	19609793	F					4.29197e-25	11.9634	11.9634	Increased in gDNA g1
cg10848058	JMJD1C	37	10	65137125	R	NM_032776	Body			4.30889e-25	7.05618	7.05618	Increased in gDNA g1
cg14600011	GNPTAB	37	12	102213475	R	NM_024312	Body			4.3327e-25	6.24947	6.24947	Increased in gDNA g1
cg14011870	ZDHHC21	37	9	14688289	F	NM_178566	5'UTR			4.50979e-25	11.8191	11.8191	Increased in gDNA g1
cg01530082	HLA-DOB	37	6	32784327	F	NM_002120	Body			4.61022e-25	14.4307	14.4307	Increased in gDNA g1
cg04949429	LHPP	37	10	126290192	R	NM_022126;NM_001167880	Body;Body			4.64508e-25	10.3576	10.3576	Increased in gDNA g1
cg24998676	AGPAT5	37	8	6598825	F	NM_018361	Body			4.67988e-25	14.7209	14.7209	Increased in gDNA g1
cg12190325		37	7	129790707	R					4.72346e-25	16.8062	16.8062	Increased in gDNA g1
cg09737525	TPD52	37	8	81014736	F	NR_105037;NR_105036;NR_105035;NR_105034;NM_005079;NM_001025253;NM_001287144	Body;Body;Body;Body;Body;Body;Body			4.74033e-25	19.4231	19.4231	Increased in gDNA g1
cg01833052		37	9	80748825	F					4.75896e-25	12.3916	12.3916	Increased in gDNA g1
cg02646690	LPCAT1	37	5	1499237	R	NM_024830	Body	chr5:1494853-1495287	S_Shelf	4.80349e-25	46.013	46.013	Increased in gDNA g1
cg00265076		37	19	35815390	R					4.85721e-25	13.2117	13.2117	Increased in gDNA g1
cg01200393	PLCG2	37	16	81843488	F	NM_002661	Body			4.90668e-25	20.8344	20.8344	Increased in gDNA g1
cg09594635		37	16	89126866	R			chr16:89127604-89127815	N_Shore	4.91195e-25	18.4843	18.4843	Increased in gDNA g1
cg24451117	MAP3K5	37	6	137094444	R	NM_005923	Body			4.93232e-25	10.3852	10.3852	Increased in gDNA g1
cg08765764		37	3	32041731	F					4.95945e-25	10.6985	10.6985	Increased in gDNA g1
cg21570493		37	1	16157388	F			chr1:16161260-16162880	N_Shelf	5.13723e-25	9.04413	9.04413	Increased in gDNA g1
cg03699176	RGL1	37	1	183860765	R	NM_015149;NM_001297670;NM_001297669;NM_001297671;NM_001297672	Body;Body;Body;Body;Body			5.29245e-25	19.1951	19.1951	Increased in gDNA g1
cg06637193	NAV2	37	11	20101874	R	NM_001111019;NM_001111018;NM_145117;NM_182964;NM_001244963	Body;Body;Body;Body;Body			5.32925e-25	18.4471	18.4471	Increased in gDNA g1
cg02723774	MYO1C	37	17	1378119	F	NM_001080779;NM_033375;NM_001080950	Body;Body;Body	chr17:1381746-1382043	N_Shelf	5.34542e-25	10.5115	10.5115	Increased in gDNA g1
cg01384075	C10orf76	37	10	103762390	R	NM_024541	Body			5.49815e-25	28.142	28.142	Increased in gDNA g1
cg10005496		37	1	203252569	R					5.60317e-25	12.7415	12.7415	Increased in gDNA g1
cg26787217	FRMD5	37	15	44267249	R	NR_104455;NM_032892;NM_001286491;NM_001286490	Body;Body;5'UTR;5'UTR			5.62596e-25	23.8597	23.8597	Increased in gDNA g1
cg00102327		37	16	12052933	R					5.77974e-25	11.97	11.97	Increased in gDNA g1
cg06888989		37	20	46102608	R					5.86016e-25	21.0817	21.0817	Increased in gDNA g1
cg26692003	IQSEC1	37	3	13063165	R	NM_001134382	Body			6.35122e-25	32.0266	32.0266	Increased in gDNA g1
cg20947575	NR2C2	37	3	15030880	R	NM_001291694;NM_003298	5'UTR;5'UTR			6.38571e-25	11.0034	11.0034	Increased in gDNA g1
cg08035913	USP28	37	11	113710843	R	NM_001301029;NM_020886	Body;Body			6.4021e-25	17.8563	17.8563	Increased in gDNA g1
cg14936008		37	14	107260014	R					6.47295e-25	10.9985	10.9985	Increased in gDNA g1
cg13742977	LINC00840	37	10	44381034	R	NR_038268	Body			6.7123e-25	11.5508	11.5508	Increased in gDNA g1
cg23047669		37	11	30364830	F					7.08216e-25	12.051	12.051	Increased in gDNA g1
cg16226380	TXNDC11	37	16	11776324	F	NM_015914;NM_001303447	Body;Body			7.10062e-25	14.5026	14.5026	Increased in gDNA g1
cg09254866		37	14	105389170	R					7.52215e-25	12.1993	12.1993	Increased in gDNA g1
cg12668141		37	14	103221342	F					7.5837e-25	20.897	20.897	Increased in gDNA g1
cg01943179	LPCAT1	37	5	1499318	F	NM_024830	Body			7.74216e-25	22.9037	22.9037	Increased in gDNA g1
cg21603759	ADD1	37	4	2849289	R	NM_176801;NM_001119;NM_014189;NM_014190;NM_001286645	5'UTR;5'UTR;5'UTR;5'UTR;5'UTR	chr4:2845031-2846258	S_Shelf	7.84026e-25	19.0762	19.0762	Increased in gDNA g1
cg10105218	CD53	37	1	111414984	F	NM_000560;NM_001040033	TSS1500;5'UTR			8.09202e-25	13.4426	13.4426	Increased in gDNA g1
cg16937047	TXLNB	37	6	139592422	R	NM_153235	Body			8.23962e-25	14.142	14.142	Increased in gDNA g1
cg21250232	TPD52	37	8	81082895	F	NM_005079;NM_001025253	Body;Body	chr8:81083320-81084057	N_Shore	8.3278e-25	13.0425	13.0425	Increased in gDNA g1
cg26318111	PMEPA1	37	20	56257874	R	NM_199170;NM_199171;NM_001255976;NM_020182;NM_199169	5'UTR;5'UTR;Body;Body;Body			8.45722e-25	30.8516	30.8516	Increased in gDNA g1
cg03309072		37	12	102326068	F					8.55956e-25	19.0606	19.0606	Increased in gDNA g1
cg27211774		37	13	44507584	R					8.60109e-25	15.0429	15.0429	Increased in gDNA g1
cg09815212	SYVN1	37	11	64899926	F	NM_172230;NM_032431	Body;Body	chr11:64901526-64902107	N_Shore	8.73061e-25	22.6903	22.6903	Increased in gDNA g1
cg04269510	CCR6	37	6	167527544	F	NM_004367	5'UTR			8.91854e-25	33.481	33.481	Increased in gDNA g1
cg19853852		37	1	226548273	R					9.04038e-25	10.2492	10.2492	Increased in gDNA g1
cg17164745	CPEB3	37	10	94004637	F	NM_014912	5'UTR			9.17111e-25	13.6851	13.6851	Increased in gDNA g1
cg18175189	LOC100505942	37	16	67551825	F	NR_104656	Body			9.2237e-25	27.0104	27.0104	Increased in gDNA g1
cg24540068		37	3	19601626	R					9.45706e-25	9.07252	9.07252	Increased in gDNA g1
cg25419339	WAPAL	37	10	88246730	F	NM_015045	Body			9.46278e-25	10.8415	10.8415	Increased in gDNA g1
cg22765373		37	9	110945468	R					9.51205e-25	19.3126	19.3126	Increased in gDNA g1
cg10662390		37	1	24046776	R					9.68894e-25	16.447	16.447	Increased in gDNA g1
cg16654610	ZNF721	37	4	471390	F	NM_133474	5'UTR	chr4:467471-467839	S_Shelf	9.70135e-25	10.6895	10.6895	Increased in gDNA g1
cg18898634	VCL	37	10	75856585	R	NM_003373;NM_014000	Body;Body			9.77449e-25	6.94939	6.94939	Increased in gDNA g1
cg19562572	LARGE	37	22	33717434	R	NM_004737;NM_133642	Body;Body			9.85852e-25	10.5801	10.5801	Increased in gDNA g1
cg01209168	ARL8B	37	3	5179022	F	NM_018184	Body			9.94791e-25	20.7812	20.7812	Increased in gDNA g1
cg05259303		37	6	167508226	R			chr6:167507434-167507730	S_Shore	1.01153e-24	11.8153	11.8153	Increased in gDNA g1
cg13836102	HDHD1	37	X	7028526	F	NM_001135565;NM_001178136;NM_012080;NM_001178135	Body;Body;Body;Body			1.03995e-24	19.0672	19.0672	Increased in gDNA g1
cg18017657	MAPK13	37	6	36103968	F	NM_002754;NR_072996	Body;Body			1.05388e-24	16.3126	16.3126	Increased in gDNA g1
cg05187003	IL10RB	37	21	34641507	R	NM_000628	Body	chr21:34638515-34639075	S_Shelf	1.06386e-24	18.1102	18.1102	Increased in gDNA g1
cg11264820	CCR6	37	6	167526321	F	NM_004367	5'UTR			1.08939e-24	21.7311	21.7311	Increased in gDNA g1
cg12525025		37	10	71374139	R					1.10381e-24	11.8932	11.8932	Increased in gDNA g1
cg18802138		37	16	85981780	R			chr16:85981652-85981965	Island	1.10889e-24	20.3369	20.3369	Increased in gDNA g1
cg27090678		37	16	85514649	R					1.14011e-24	10.001	10.001	Increased in gDNA g1
cg19089215	MGLL	37	3	127455234	F	NM_001003794;NM_007283;NM_001256585	Body;Body;Body			1.16618e-24	26.7477	26.7477	Increased in gDNA g1
cg12043187		37	1	226974433	F					1.16835e-24	26.6591	26.6591	Increased in gDNA g1
cg24678438		37	17	79484403	F			chr17:79485599-79486913	N_Shore	1.17931e-24	8.76558	8.76558	Increased in gDNA g1
cg19723604		37	2	23602384	R					1.19021e-24	9.54245	9.54245	Increased in gDNA g1
cg19978379	TNF	37	6	31542671	R	NM_000594	TSS1500			1.24281e-24	23.6442	23.6442	Increased in gDNA g1
cg08678755	ENPP3	37	6	131957011	F	NM_005021	TSS1500			1.25047e-24	9.98437	9.98437	Increased in gDNA g1
cg22826986	BLK	37	8	11351507	F	NM_001715	TSS200			1.26742e-24	22.3567	22.3567	Increased in gDNA g1
cg11855619	TNFRSF8	37	1	12139348	F	NM_001281430;NM_001243	5'UTR;Body			1.28544e-24	6.62159	6.62159	Increased in gDNA g1
cg00796354	SETD2	37	3	47155453	R	NM_014159	Body			1.30014e-24	13.7281	13.7281	Increased in gDNA g1
cg05253370	PLCG2	37	16	81814065	F	NM_002661	5'UTR	chr16:81812710-81813707	S_Shore	1.33041e-24	12.4181	12.4181	Increased in gDNA g1
cg13270078		37	13	42987244	R					1.33082e-24	9.31017	9.31017	Increased in gDNA g1
cg14331899	CYBASC3	37	11	61125360	R	NM_001161452;NM_153611;NM_001161454	TSS1500;5'UTR;5'UTR	chr11:61129221-61129879	N_Shelf	1.34704e-24	13.1474	13.1474	Increased in gDNA g1
cg11211198	GMEB2	37	20	62257286	F	NM_012384	5'UTR	chr20:62257589-62259476	N_Shore	1.37411e-24	13.4989	13.4989	Increased in gDNA g1
cg24401711	PIP5K1B	37	9	71532723	F	NM_003558;NM_001278253	Body;Body			1.41373e-24	11.3979	11.3979	Increased in gDNA g1
cg19889669	FMNL3	37	12	50058920	R	NM_175736;NM_198900	Body;Body			1.53519e-24	15.7888	15.7888	Increased in gDNA g1
cg04822893		37	10	16612764	R					1.5408e-24	14.2867	14.2867	Increased in gDNA g1
cg23709430	ZZEF1	37	17	3977501	F	NM_015113	Body			1.5768e-24	16.6875	16.6875	Increased in gDNA g1
cg08610801		37	2	20277536	F					1.58823e-24	15.9939	15.9939	Increased in gDNA g1
cg15649559		37	3	40807682	R					1.58895e-24	12.0002	12.0002	Increased in gDNA g1
cg27061045	SLC1A1	37	9	4559720	R	NM_004170	Body			1.63772e-24	14.5141	14.5141	Increased in gDNA g1
cg21813503		37	17	60176158	R					1.72781e-24	12.486	12.486	Increased in gDNA g1
cg23193765		37	11	129893264	R					1.74712e-24	24.5532	24.5532	Increased in gDNA g1
cg12118853	NREP	37	5	111106997	R	NM_001142475;NM_001142474	Body;Body			1.76977e-24	9.45289	9.45289	Increased in gDNA g1
cg00794549		37	13	103659432	F					1.77021e-24	10.5776	10.5776	Increased in gDNA g1
cg14433165		37	8	28911793	R					1.78917e-24	14.437	14.437	Increased in gDNA g1
cg04657516	RNGTT	37	6	89351153	R	NM_001286428;NM_001286426;NM_003800	Body;Body;Body			1.82092e-24	14.4553	14.4553	Increased in gDNA g1
cg16158487		37	1	33891592	R					1.82168e-24	7.91717	7.91717	Increased in gDNA g1
cg05707981	SYTL3	37	6	159069975	F	NM_001242395;NM_001242394;NM_001242384;NM_001009991	TSS1500;TSS1500;TSS1500;TSS1500			1.84334e-24	29.5958	29.5958	Increased in gDNA g1
cg24593832		37	1	178545287	R					1.85963e-24	16.3541	16.3541	Increased in gDNA g1
cg15230952		37	1	206855799	R			chr1:206858091-206859651	N_Shelf	1.87046e-24	23.0777	23.0777	Increased in gDNA g1
cg17976229	TRIM34;TRIM6-TRIM34	37	11	5653336	R	NM_130389;NM_021616;NM_130390;NM_001003819;NM_001003827	5'UTR;5'UTR;TSS200;Body;5'UTR			1.87478e-24	10.0604	10.0604	Increased in gDNA g1
cg21848211		37	12	26309120	R					1.89635e-24	27.6676	27.6676	Increased in gDNA g1
cg17349330		37	15	74689837	F					1.96526e-24	47.9162	47.9162	Increased in gDNA g1
cg05171214		37	12	123930124	F					1.97196e-24	16.0078	16.0078	Increased in gDNA g1
cg03822267	NFKBIE	37	6	44234126	F	NM_004556	TSS1500	chr6:44232880-44233447	S_Shore	2.03618e-24	20.783	20.783	Increased in gDNA g1
cg23129543		37	8	79818892	F					2.08387e-24	9.03254	9.03254	Increased in gDNA g1
cg27627493		37	15	63767360	F					2.1424e-24	15.0247	15.0247	Increased in gDNA g1
cg15527117		37	2	47952034	F					2.14611e-24	31.8497	31.8497	Increased in gDNA g1
cg10765387	COBL	37	7	51220570	R	NM_015198	Body			2.2075e-24	11.35	11.35	Increased in gDNA g1
cg06153964		37	8	65775867	R					2.23e-24	12.0459	12.0459	Increased in gDNA g1
cg01909108	CEP250	37	20	34060244	R	NM_007186	Body			2.24834e-24	10.7119	10.7119	Increased in gDNA g1
cg12583336		37	22	39464288	R					2.31192e-24	6.16756	6.16756	Increased in gDNA g1
cg05535751		37	16	85293460	R					2.3315e-24	9.40663	9.40663	Increased in gDNA g1
cg07475017	RBFOX2	37	22	36299468	R	NM_001082579;NM_001082578	Body;Body			2.5509e-24	12.7884	12.7884	Increased in gDNA g1
cg08944173	SMARCA4	37	19	11079131	R	NM_003072;NM_001128844;NM_001128849	5'UTR;5'UTR;5'UTR			2.61049e-24	11.0024	11.0024	Increased in gDNA g1
cg01207461		37	3	67067521	R					2.67124e-24	7.83848	7.83848	Increased in gDNA g1
cg23296945	EML1	37	14	100403675	R	NM_001008707;NM_004434	Body;Body			2.6763e-24	28.136	28.136	Increased in gDNA g1
cg01747945	SYT16	37	14	62548443	R	NM_031914	Body			2.73725e-24	16.3216	16.3216	Increased in gDNA g1
cg13364558	SEMA6A	37	5	115905922	F	NM_020796	5'UTR	chr5:115908397-115910792	N_Shelf	2.7467e-24	11.3891	11.3891	Increased in gDNA g1
cg09098144	SNX25	37	4	186134757	R	NM_031953	5'UTR	chr4:186130584-186131896	S_Shelf	2.81625e-24	7.93281	7.93281	Increased in gDNA g1
cg25032689		37	4	151973646	R					2.88431e-24	11.895	11.895	Increased in gDNA g1
cg19872447	PLCG2	37	16	81831914	R	NM_002661	Body			2.89218e-24	26.87	26.87	Increased in gDNA g1
cg17620027		37	1	55754205	F					2.89999e-24	12.9086	12.9086	Increased in gDNA g1
cg07363850	LOC283710	37	15	31523237	R	NM_001243538	TSS200			2.91292e-24	40.5314	40.5314	Increased in gDNA g1
cg22793142	LOC148696	37	1	207995752	F	NR_026817	Body			2.9232e-24	25.081	25.081	Increased in gDNA g1
cg04834758	TSPAN14	37	10	82245726	R	NM_001128309;NM_030927	5'UTR;5'UTR			3.04275e-24	0.139421	-7.17254	Decreased in gDNA g1
cg18327426	MPP7	37	10	28550201	F	NM_173496	5'UTR			3.10147e-24	9.46165	9.46165	Increased in gDNA g1
cg17705916	VPS8	37	3	184602569	F	NM_015303;NM_001009921	Body;Body			3.14196e-24	23.58	23.58	Increased in gDNA g1
cg05173630	PLEKHG1	37	6	151054342	R	NM_001029884	5'UTR			3.25888e-24	10.3189	10.3189	Increased in gDNA g1
cg11635702	SLC35F5	37	2	114491897	F	NR_104470;NM_025181	Body;Body			3.26716e-24	11.0464	11.0464	Increased in gDNA g1
cg10554683	IKZF2	37	2	213886821	F	NM_001079526;NM_016260	Body;Body			3.28477e-24	9.72026	9.72026	Increased in gDNA g1
cg02870855		37	5	116040655	R					3.4048e-24	9.70005	9.70005	Increased in gDNA g1
cg05619158		37	17	61993494	R					3.517e-24	15.8238	15.8238	Increased in gDNA g1
cg01938341		37	16	85790299	R					3.52718e-24	27.7271	27.7271	Increased in gDNA g1
cg20046887	BROX	37	1	222906216	R	NM_001288581;NM_001288580;NM_001288579;NM_144695	3'UTR;3'UTR;3'UTR;3'UTR			3.54743e-24	6.11525	6.11525	Increased in gDNA g1
cg18476719		37	4	171257522	R					3.55555e-24	13.0415	13.0415	Increased in gDNA g1
cg08747931	LOC101929771	37	1	222014008	F	NR_125989	TSS200			3.66898e-24	17.3911	17.3911	Increased in gDNA g1
cg04465479	PARP14	37	3	122417401	F	NM_017554	Body			3.85517e-24	10.8685	10.8685	Increased in gDNA g1
cg15029600	TNS3	37	7	47377238	F	NM_022748	Body			3.85726e-24	15.4071	15.4071	Increased in gDNA g1
cg02988137	C10orf76	37	10	103762307	F	NM_024541	Body			3.86288e-24	22.0855	22.0855	Increased in gDNA g1
cg05257196	C12orf77	37	12	25150952	F	NM_001101339	TSS1500			3.91652e-24	25.9367	25.9367	Increased in gDNA g1
cg18806561		37	3	23803797	R					4.04165e-24	17.4548	17.4548	Increased in gDNA g1
cg26020231	AAK1	37	2	69772664	R	NM_014911	Body			4.25135e-24	10.7359	10.7359	Increased in gDNA g1
cg20989630	MTSS1	37	8	125619605	R	NM_014751;NM_001282974;NM_001282971	Body;Body;Body			4.29115e-24	26.0623	26.0623	Increased in gDNA g1
cg02892755	STX12	37	1	28103358	R	NM_177424	Body	chr1:28099628-28100031	S_Shelf	4.31643e-24	9.5207	9.5207	Increased in gDNA g1
cg19348272	PION	37	7	77044158	R	NM_017439	Body	chr7:77044840-77045719	N_Shore	4.35564e-24	14.7071	14.7071	Increased in gDNA g1
cg13944640		37	15	75477055	F					4.39238e-24	11.2081	11.2081	Increased in gDNA g1
cg01772824	SSH2	37	17	28041399	R	NM_033389;NM_001282129;NM_001282131;NM_001282130	Body;Body;Body;Body			4.43063e-24	14.2106	14.2106	Increased in gDNA g1
cg24673600	BATF	37	14	76005929	F	NM_006399	Body			4.45641e-24	21.8289	21.8289	Increased in gDNA g1
cg23183849	MX1	37	21	42803897	F	NM_002462;NM_001178046;NM_001282920;NM_001144925	5'UTR;5'UTR;TSS200;5'UTR			4.5231e-24	9.2129	9.2129	Increased in gDNA g1
cg13443938		37	1	4087214	F					4.56444e-24	10.5895	10.5895	Increased in gDNA g1
cg26914914		37	10	81086920	F					4.56929e-24	10.9861	10.9861	Increased in gDNA g1
cg23453101		37	1	235183916	R					4.60987e-24	34.012	34.012	Increased in gDNA g1
cg15012233	MRPS18A	37	6	43652318	R	NM_018135;NM_001193343	Body;Body	chr6:43655271-43655618	N_Shelf	4.63993e-24	13.5705	13.5705	Increased in gDNA g1
cg00781782	PNOC	37	8	28195649	F	NM_001284244;NM_006228	TSS1500;Body			4.68711e-24	10.8253	10.8253	Increased in gDNA g1
cg07657824		37	2	101258992	F					4.72524e-24	10.2782	10.2782	Increased in gDNA g1
cg00730564		37	6	33008112	F					4.73658e-24	10.3796	10.3796	Increased in gDNA g1
cg17010038		37	6	47423790	F					4.91742e-24	6.00443	6.00443	Increased in gDNA g1
cg02159578		37	20	52542730	F					4.96924e-24	12.9543	12.9543	Increased in gDNA g1
cg07593852	KBTBD8	37	3	67052055	F	NM_032505	Body	chr3:67048455-67049273	S_Shelf	5.02124e-24	10.7597	10.7597	Increased in gDNA g1
cg09257665	LARGE	37	22	33695774	R	NM_004737;NM_133642	Body;Body			5.03496e-24	27.5146	27.5146	Increased in gDNA g1
cg00566623		37	7	65274558	R					5.1594e-24	14.3214	14.3214	Increased in gDNA g1
cg04289069	DCLRE1C	37	10	14968808	R	NM_001033855;NM_001033857;NM_022487;NM_001033858	Body;Body;Body;Body			5.33228e-24	9.32998	9.32998	Increased in gDNA g1
cg04544875	FCRL1	37	1	157776449	R	NM_001159398;NM_052938;NM_001159397	Body;Body;Body			5.42008e-24	35.1772	35.1772	Increased in gDNA g1
cg16949005	NDRG1	37	8	134277411	F	NM_006096;NM_001135242;NM_001258433;NM_001258432	Body;Body;5'UTR;5'UTR			5.45034e-24	11.6478	11.6478	Increased in gDNA g1
cg24131262	ITPR1	37	3	4549756	F	NM_002222;NM_001099952;NM_001168272	5'UTR;5'UTR;5'UTR			5.45257e-24	5.33864	5.33864	Increased in gDNA g1
cg03930929	LRRN1	37	3	3862703	F	NM_020873	5'UTR			5.5561e-24	10.5383	10.5383	Increased in gDNA g1
cg25643229		37	5	139120209	R			chr5:139120010-139120220	Island	5.60381e-24	9.30612	9.30612	Increased in gDNA g1
cg25256866	PARD3	37	10	35079264	R	NM_001184786;NM_001184791;NM_019619;NM_001184789;NM_001184790;NM_001184788;NM_001184787;NM_001184785;NM_001184794;NM_001184793;NM_001184792	Body;Body;Body;Body;Body;Body;Body;Body;Body;Body;Body			5.6141e-24	18.6569	18.6569	Increased in gDNA g1
cg24373699	SPATA13	37	13	24679009	F	NM_001286792	Body			5.66629e-24	11.3763	11.3763	Increased in gDNA g1
cg16653724		37	8	18286687	F					5.66866e-24	16.893	16.893	Increased in gDNA g1
cg09662269		37	15	75388253	R					5.81613e-24	25.113	25.113	Increased in gDNA g1
cg23188616	ITM2C	37	2	231737741	R	NM_001287240;NM_001287241;NM_001012514;NM_001012516;NM_030926	5'UTR;Body;Body;Body;Body			5.87755e-24	10.0851	10.0851	Increased in gDNA g1
cg21172497	PCSK5	37	9	78510119	F	NM_006200	Body	chr9:78505603-78507120	S_Shelf	6.00457e-24	12.3693	12.3693	Increased in gDNA g1
cg18935475	FCHO1	37	19	17887068	R	NM_015122;NM_001161358;NM_001161357;NM_001161359;NM_015122;NM_001161358;NM_001161357;NM_001161359;NM_001161357;NM_015122;NM_001161358;NM_001161359	ExonBnd;ExonBnd;ExonBnd;ExonBnd;ExonBnd;ExonBnd;ExonBnd;ExonBnd;Body;Body;Body;Body			6.29402e-24	25.3465	25.3465	Increased in gDNA g1
cg15901411		37	22	48840066	F					6.45359e-24	23.2559	23.2559	Increased in gDNA g1
cg20552264	SCAI	37	9	127712716	F	NM_173690;NM_001144877	3'UTR;3'UTR			6.5495e-24	12.8633	12.8633	Increased in gDNA g1
cg02879809		37	4	6663433	F			chr4:6665671-6666089	N_Shelf	6.55144e-24	8.31067	8.31067	Increased in gDNA g1
cg00719067	USP12	37	13	27687798	R	NM_182488	Body			6.67461e-24	14.7977	14.7977	Increased in gDNA g1
cg25092712	SIPA1L3	37	19	38524517	F	NM_015073	5'UTR			6.7041e-24	26.5739	26.5739	Increased in gDNA g1
cg23516848		37	5	1297490	R			chr5:1289275-1295970	S_Shore	6.76604e-24	12.8817	12.8817	Increased in gDNA g1
cg22572934	LINC01484	37	5	173171061	F	NR_108027	Body			6.85612e-24	9.87075	9.87075	Increased in gDNA g1
cg13921708	HDHD1	37	X	6977560	R	NM_001135565;NM_001178136;NM_012080;NM_001178135	Body;Body;Body;Body			7.13786e-24	13.4529	13.4529	Increased in gDNA g1
cg14842190	PELI1	37	2	64327804	F	NM_020651	Body			7.15164e-24	7.77034	7.77034	Increased in gDNA g1
cg18276249	HERC1	37	15	63919320	R	NM_003922	Body			7.20314e-24	11.144	11.144	Increased in gDNA g1
cg03915988	LCOR	37	10	98679920	R	NM_001170766;NM_001170765;NM_032440	5'UTR;5'UTR;5'UTR			7.33711e-24	5.65273	5.65273	Increased in gDNA g1
cg25934954	MAP4K2	37	11	64567121	F	NM_004579	Body	chr11:64570248-64570901	N_Shelf	7.34802e-24	8.00027	8.00027	Increased in gDNA g1
cg10724776		37	9	137462362	F					7.38967e-24	16.7315	16.7315	Increased in gDNA g1
cg10090657		37	6	138027692	F					7.39509e-24	21.9752	21.9752	Increased in gDNA g1
cg04902838	SDK1	37	7	3996890	R	NM_152744	Body			7.51484e-24	8.63021	8.63021	Increased in gDNA g1
cg17446528	RREB1	37	6	7154703	F	NM_001168344;NM_001003699;NM_001003698;NM_001003700	5'UTR;5'UTR;5'UTR;5'UTR			7.66214e-24	18.8578	18.8578	Increased in gDNA g1
cg08555120	ABL2	37	1	179121698	F	NM_001168237;NM_007314;NM_001168238;NM_001168236;NM_001136001	Body;Body;Body;Body;Body			7.74515e-24	9.63465	9.63465	Increased in gDNA g1
cg13375849		37	12	26309189	F					7.7743e-24	24.7769	24.7769	Increased in gDNA g1
cg09295498	ETV6	37	12	11915751	F	NM_001987	Body			8.11372e-24	17.7588	17.7588	Increased in gDNA g1
cg06012112		37	8	11341573	F					8.20716e-24	16.0307	16.0307	Increased in gDNA g1
cg20207885	C6orf106	37	6	34612747	F	NM_022758;NM_024294	Body;Body			8.48225e-24	22.4317	22.4317	Increased in gDNA g1
cg10262316		37	3	72631596	F					9.0773e-24	19.4036	19.4036	Increased in gDNA g1
cg22887461	SH3PXD2A	37	10	105588625	R	NM_014631	Body			9.18798e-24	14.9787	14.9787	Increased in gDNA g1
cg09432758	TCF3	37	19	1649123	R	NM_003200;NM_001136139	Body;Body	chr19:1646117-1646713	S_Shelf	9.26654e-24	10.2628	10.2628	Increased in gDNA g1
cg14764476		37	5	143138515	F					9.36571e-24	7.55126	7.55126	Increased in gDNA g1
cg07464217	CTSZ	37	20	57583263	R	NM_001336	TSS1500	chr20:57581902-57582595	S_Shore	9.72268e-24	10.1078	10.1078	Increased in gDNA g1
cg01368900	IQSEC1	37	3	13113959	F	NM_001134382	Body	chr3:13114627-13115245	N_Shore	9.79326e-24	26.5362	26.5362	Increased in gDNA g1
cg19913465	FCER2	37	19	7767075	R	NM_002002	TSS200			9.81847e-24	11.1267	11.1267	Increased in gDNA g1
cg08711803	SIPA1L3	37	19	38524590	R	NM_015073	5'UTR			9.90315e-24	21.4131	21.4131	Increased in gDNA g1
cg26256358	SIPA1L3	37	19	38537066	R	NM_015073	5'UTR			1.02001e-23	23.3565	23.3565	Increased in gDNA g1
cg02959415		37	11	76385861	R			chr11:76381449-76382295	S_Shelf	1.02849e-23	12.6891	12.6891	Increased in gDNA g1
cg04703919	ZNF365	37	10	64413207	R	NM_199452;NM_199451	Body;Body			1.03744e-23	30.0201	30.0201	Increased in gDNA g1
cg08651611	CCDC146	37	7	76832226	R	NM_020879	Body			1.05039e-23	9.64467	9.64467	Increased in gDNA g1
cg24536818	KIAA0748	37	12	55371892	F	NM_001136030;NM_001098815	5'UTR;5'UTR			1.10043e-23	0.156945	-6.37166	Decreased in gDNA g1
cg06889370	PPP3CA	37	4	102181304	R	NM_001130691;NM_000944;NM_001130692	Body;Body;Body			1.129e-23	11.116	11.116	Increased in gDNA g1
cg26522743	SPIB	37	19	50921745	R	NM_003121	TSS1500			1.1455e-23	8.6043	8.6043	Increased in gDNA g1
cg02083319	DOK3	37	5	176929430	F	NM_001144875;NM_001144876	3'UTR;3'UTR	chr5:176931110-176931401	N_Shore	1.19761e-23	6.00614	6.00614	Increased in gDNA g1
cg25134567	PRKCA;MIR634	37	17	64782369	R	NM_002737;NR_030364	Body;TSS1500			1.23369e-23	11.4893	11.4893	Increased in gDNA g1
cg18880384	BTNL2	37	6	32365113	R	NM_019602	Body			1.24695e-23	13.5408	13.5408	Increased in gDNA g1
cg12327939		37	1	78236473	R					1.28018e-23	7.49036	7.49036	Increased in gDNA g1
cg12163431		37	22	42891795	F					1.28202e-23	8.31899	8.31899	Increased in gDNA g1
cg09877112		37	9	73923628	F					1.29488e-23	10.7574	10.7574	Increased in gDNA g1
cg01624707		37	5	157966020	R					1.29985e-23	28.1206	28.1206	Increased in gDNA g1
cg25359702	MCM5	37	22	35807232	F	NM_006739	Body			1.30988e-23	8.87628	8.87628	Increased in gDNA g1
cg17483414	RAD51B	37	14	68734008	R	NM_133510;NM_002877;NM_133509	Body;Body;Body			1.31121e-23	9.21424	9.21424	Increased in gDNA g1
cg10474435	CDKAL1	37	6	21212389	F	NM_017774	Body			1.31614e-23	17.4537	17.4537	Increased in gDNA g1
cg13103051	ST8SIA5	37	18	44260790	F	NM_013305	Body	chr18:44259905-44260451	S_Shore	1.3195e-23	8.66901	8.66901	Increased in gDNA g1
cg05172844	MGLL	37	3	127455288	F	NM_001003794;NM_007283;NM_001256585	Body;Body;Body			1.34933e-23	23.4839	23.4839	Increased in gDNA g1
cg25990556	DEPTOR	37	8	120974799	F	NM_001283012;NM_022783	Body;Body			1.37809e-23	22.7608	22.7608	Increased in gDNA g1
cg04004854		37	10	98047296	F					1.42478e-23	32.0764	32.0764	Increased in gDNA g1
cg06795419	PSAP	37	10	73595681	F	NM_002778;NM_001042466;NM_001042465	Body;Body;Body			1.4551e-23	8.66071	8.66071	Increased in gDNA g1
cg04685608	PIK3AP1	37	10	98431174	R	NM_152309	Body			1.52106e-23	31.2129	31.2129	Increased in gDNA g1
cg14220262	TTLL10	37	1	1114963	F	NM_001130045;NM_153254	Body;TSS200	chr1:1115574-1116006	N_Shore	1.53208e-23	31.6852	31.6852	Increased in gDNA g1
cg14597723	MAST3	37	19	18210442	R	NM_015016	Body	chr19:18209911-18210268	S_Shore	1.55588e-23	14.4854	14.4854	Increased in gDNA g1
cg24248807		37	4	24589038	R			chr4:24585435-24586175	S_Shelf	1.55838e-23	12.6157	12.6157	Increased in gDNA g1
cg17877653		37	10	98751367	R					1.60125e-23	12.903	12.903	Increased in gDNA g1
cg19260718		37	11	75989014	R					1.65281e-23	10.6648	10.6648	Increased in gDNA g1
cg00611702	PLCL2	37	3	17075177	R	NM_015184;NM_001144382	Body;Body			1.66505e-23	0.140264	-7.12939	Decreased in gDNA g1
cg20304171		37	15	44027369	R					1.66617e-23	30.1309	30.1309	Increased in gDNA g1
cg12925851	DGKD	37	2	234288659	F	NM_152879	Body			1.68342e-23	9.99829	9.99829	Increased in gDNA g1
cg05584070	CARS2	37	13	111329221	F	NM_024537	Body	chr13:111331166-111331373	N_Shore	1.69332e-23	14.7652	14.7652	Increased in gDNA g1
cg10819238	SBNO2	37	19	1155184	F	NM_014963	5'UTR	chr19:1155020-1155305	Island	1.72476e-23	0.235183	-4.25201	Decreased in gDNA g1
cg24315843		37	9	108737722	R					1.73203e-23	12.9568	12.9568	Increased in gDNA g1
cg19031510	FCHO1	37	19	17865978	R	NM_001161359;NM_001161357;NM_015122;NM_001161358	5'UTR;Body;Body;Body			1.73286e-23	22.6458	22.6458	Increased in gDNA g1
cg02296472	AZIN1-AS1	37	8	103942297	R	NR_126339;NR_126338	Body;Body			1.76891e-23	26.0545	26.0545	Increased in gDNA g1
cg05590570	ZC3H12D	37	6	149789879	F	NM_207360	Body			1.77412e-23	25.752	25.752	Increased in gDNA g1
cg13424484	ARID5B	37	10	63803474	F	NM_032199	Body			1.77801e-23	7.10085	7.10085	Increased in gDNA g1
cg14215105	INTS3	37	1	153715578	R	NM_023015	Body			1.79651e-23	10.992	10.992	Increased in gDNA g1
cg12383561	BACE2	37	21	42602031	R	NM_138992;NM_012105;NM_138991	Body;Body;Body			1.79723e-23	14.0601	14.0601	Increased in gDNA g1
cg14861275	LIPE-AS1	37	19	42970376	R	NR_073180;NR_073179	Body;Body			1.81455e-23	14.5354	14.5354	Increased in gDNA g1
cg15208685		37	14	69942382	R					1.81844e-23	13.7361	13.7361	Increased in gDNA g1
cg02665297	WIPI2	37	7	5270984	R	NM_016003;NM_001033520;NM_001033519;NM_015610;NM_001033518	3'UTR;3'UTR;3'UTR;3'UTR;3'UTR	chr7:5266921-5267306	S_Shelf	1.86381e-23	27.1901	27.1901	Increased in gDNA g1
cg04544220	IVD	37	15	40699840	R	NM_002225;NM_001159508;NM_002225	Body;Body;ExonBnd	chr15:40697781-40698368	S_Shore	1.89008e-23	18.3721	18.3721	Increased in gDNA g1
cg05024762	ARL3	37	10	104472143	R	NM_004311	Body	chr10:104473399-104474711	N_Shore	1.90038e-23	9.28414	9.28414	Increased in gDNA g1
cg10249373		37	20	1933481	F					1.9239e-23	11.2252	11.2252	Increased in gDNA g1
cg05259379	DIAPH3	37	13	60308743	R	NM_001258367;NM_001042517;NM_001258368;NM_001258366	Body;Body;Body;Body			1.93661e-23	23.8769	23.8769	Increased in gDNA g1
cg08049649	RNF121	37	11	71704692	F	NR_024147;NR_024148;NM_001300926;NM_018320	Body;Body;Body;Body			1.96886e-23	14.1405	14.1405	Increased in gDNA g1
cg01413141		37	3	104245791	R					1.97426e-23	12.3655	12.3655	Increased in gDNA g1
cg02087075	SLC35B2;NFKBIE	37	6	44226395	R	NM_178148;NM_004556	TSS1500;3'UTR	chr6:44224698-44225486	S_Shore	2.0271e-23	6.25746	6.25746	Increased in gDNA g1
cg20546366	ST7	37	7	116652274	F	NM_021908;NM_018412	Body;Body			2.03016e-23	16.6072	16.6072	Increased in gDNA g1
cg08946854		37	6	88506326	F					2.0395e-23	20.5108	20.5108	Increased in gDNA g1
cg25364213		37	3	4106875	R					2.04065e-23	19.782	19.782	Increased in gDNA g1
cg15029037	ZNF827	37	4	146729164	R	NM_178835	Body			2.05188e-23	9.10492	9.10492	Increased in gDNA g1
cg15841006	MIR3134;SUSD1	37	9	114840901	F	NR_036085;NM_022486;NM_001282643;NM_001282640	Body;Body;Body;Body			2.07313e-23	13.715	13.715	Increased in gDNA g1
cg21439987		37	5	1783613	R					2.11462e-23	9.95531	9.95531	Increased in gDNA g1
cg24588360		37	12	25866337	R					2.15627e-23	7.10697	7.10697	Increased in gDNA g1
cg09798547		37	1	160402159	R					2.17607e-23	9.96602	9.96602	Increased in gDNA g1
cg13978337		37	6	11825273	R					2.21497e-23	8.65528	8.65528	Increased in gDNA g1
cg06598029	UBE2R2	37	9	33824006	F	NM_017811	Body			2.25947e-23	17.0298	17.0298	Increased in gDNA g1
cg07467336		37	8	56753149	R					2.33814e-23	21.9506	21.9506	Increased in gDNA g1
cg08639424	TNF	37	6	31542556	F	NM_000594	TSS1500			2.35124e-23	21.9026	21.9026	Increased in gDNA g1
cg12632591	EIF2AK3	37	2	88899965	R	NM_004836	Body			2.37188e-23	9.89361	9.89361	Increased in gDNA g1
cg26996097	HDAC9	37	7	18548468	R	NM_001204147;NM_001204148;NM_001204144;NM_014707;NM_001204146;NM_001204145;NM_178423;NM_058176;NM_178425	TSS1500;TSS1500;Body;Body;Body;Body;Body;Body;Body			2.37231e-23	13.1559	13.1559	Increased in gDNA g1
cg12687701	SLC22A23	37	6	3389092	R	NR_104448;NM_001286455;NM_021945;NM_015482;NM_001286456	Body;Body;Body;Body;Body			2.3814e-23	10.4241	10.4241	Increased in gDNA g1
cg20730219	C17orf85	37	17	3720410	R	NM_001114118	Body			2.43833e-23	6.96093	6.96093	Increased in gDNA g1
cg03385006		37	7	93681890	R					2.44239e-23	10.0039	10.0039	Increased in gDNA g1
cg07698804	TBCD	37	17	80829309	R	NM_005993	Body	chr17:80829533-80829871	N_Shore	2.4461e-23	31.0311	31.0311	Increased in gDNA g1
cg12636432	ALPL	37	1	21840757	R	NM_000478;NM_001177520;NM_001127501	5'UTR;5'UTR;5'UTR			2.46477e-23	16.3205	16.3205	Increased in gDNA g1
cg09331533	TANC2	37	17	61360057	R	NM_025185	Body			2.51822e-23	9.1516	9.1516	Increased in gDNA g1
cg08922869	ABCA12	37	2	215860828	F	NR_103740;NM_015657;NM_173076	Body;Body;Body			2.5315e-23	8.57647	8.57647	Increased in gDNA g1
cg27450004	LY86;LY86-AS1	37	6	6587642	R	NM_004271;NR_026970	TSS1500;Body			2.55308e-23	21.2147	21.2147	Increased in gDNA g1
cg12123829	RPRD1A	37	18	33595773	F	NM_001303412;NM_001303411;NM_018170	Body;Body;Body			2.57441e-23	10.4408	10.4408	Increased in gDNA g1
cg11838921		37	5	123370759	F					2.58897e-23	15.4768	15.4768	Increased in gDNA g1
cg07872558	OLMALINC	37	10	102137782	F	NR_026762	Body			2.60029e-23	9.5162	9.5162	Increased in gDNA g1
cg13874498		37	9	132247010	R			chr9:132244401-132245732	S_Shore	2.62589e-23	11.3814	11.3814	Increased in gDNA g1
cg24395607	PKD1L1	37	7	47968639	R	NM_138295	Body			2.72033e-23	12.759	12.759	Increased in gDNA g1
cg06011205	FAM49A	37	2	16838119	R	NM_030797	5'UTR			2.75539e-23	10.625	10.625	Increased in gDNA g1
cg00319479		37	19	14130257	F					2.76995e-23	19.8051	19.8051	Increased in gDNA g1
cg06775471	OSTN	37	3	190953370	R	NM_198184	Body			2.78488e-23	8.73962	8.73962	Increased in gDNA g1
cg19553034		37	4	26196680	F					2.82863e-23	14.8878	14.8878	Increased in gDNA g1
cg12064913	EBF1	37	5	158208089	R	NM_001290360;NM_024007;NM_182708	Body;Body;Body			2.83163e-23	8.09202	8.09202	Increased in gDNA g1
cg03482987	RLF	37	1	40698407	R	NM_012421	Body			2.83886e-23	10.8927	10.8927	Increased in gDNA g1
cg10522968	GPATCH11	37	2	37317551	R	NM_174931;NM_001278505	Body;Body			2.8451e-23	8.98986	8.98986	Increased in gDNA g1
cg05567408	ATXN1	37	6	16305180	R	NM_000332;NM_001128164	3'UTR;3'UTR			2.90932e-23	7.29734	7.29734	Increased in gDNA g1
cg06895218		37	6	151558246	F			chr6:151560766-151560993	N_Shelf	2.92762e-23	8.1095	8.1095	Increased in gDNA g1
cg09276418		37	5	97224484	R					2.9907e-23	5.75423	5.75423	Increased in gDNA g1
cg16661042		37	15	100054579	F					3.01969e-23	12.5991	12.5991	Increased in gDNA g1
cg04706229	C14orf183	37	14	50550589	F	NM_001014830	Body			3.03989e-23	13.7768	13.7768	Increased in gDNA g1
cg04986849	BLK	37	8	11350092	F	NM_001715	TSS1500			3.08057e-23	28.3778	28.3778	Increased in gDNA g1
cg23203766	RASGRF1	37	15	79270157	F	NM_153815;NM_001145648;NM_002891	Body;Body;Body			3.09483e-23	18.6709	18.6709	Increased in gDNA g1
cg17579089	KIF9	37	3	47269695	F	NM_182902;NM_001134878;NM_022342	3'UTR;3'UTR;3'UTR			3.1186e-23	22.6023	22.6023	Increased in gDNA g1
cg05086879	MGAT3	37	22	39861490	R	NM_002409	5'UTR			3.19114e-23	14.7539	14.7539	Increased in gDNA g1
cg10914860	GRAMD3	37	5	125797957	R	NM_001146320;NM_023927;NM_001146321;NM_001146319	5'UTR;Body;Body;Body			3.20303e-23	9.31685	9.31685	Increased in gDNA g1
cg25066655		37	6	25070904	R					3.22909e-23	8.80514	8.80514	Increased in gDNA g1
cg02889869		37	10	33384895	F					3.24976e-23	14.8286	14.8286	Increased in gDNA g1
cg05914267	TBC1D22A	37	22	47169667	F	NM_001284305;NM_001284304;NM_001284303;NM_014346;NR_104292	TSS200;5'UTR;Body;Body;Body			3.28626e-23	9.38258	9.38258	Increased in gDNA g1
cg27654083	TGFB3	37	14	76426997	F	NM_003239	Body			3.29645e-23	10.9366	10.9366	Increased in gDNA g1
cg15183852	TPD52	37	8	81009091	F	NR_105037;NR_105036;NR_105035;NR_105034;NM_005079;NM_001025253;NM_001287144	Body;Body;Body;Body;Body;Body;Body			3.36087e-23	10.6326	10.6326	Increased in gDNA g1
cg03730622	CELSR1	37	22	46760678	F	NM_014246	Body	chr22:46760450-46760679	Island	3.4379e-23	10.1446	10.1446	Increased in gDNA g1
cg03248292		37	12	92861062	F					3.46479e-23	12.0226	12.0226	Increased in gDNA g1
cg10801443	ENTPD1;ENTPD1-AS1	37	10	97547427	F	NM_001098175;NR_038444;NM_001164181;NM_001164178;NM_001164183;NM_001164182;NM_001164179;NM_001776	Body;Body;5'UTR;Body;5'UTR;5'UTR;Body;Body			3.48847e-23	18.3793	18.3793	Increased in gDNA g1
cg10142969		37	1	37754679	R					3.50231e-23	42.7617	42.7617	Increased in gDNA g1
cg21888135	LRP8	37	1	53758643	R	NM_033300;NM_004631;NM_017522;NM_001018054	Body;Body;Body;Body			3.54857e-23	8.65964	8.65964	Increased in gDNA g1
cg10716711		37	7	20273065	F					3.5486e-23	7.83778	7.83778	Increased in gDNA g1
cg03611347		37	21	44800876	R					3.58434e-23	4.37855	4.37855	Increased in gDNA g1
cg25863795		37	1	167676804	R					3.5879e-23	23.5573	23.5573	Increased in gDNA g1
cg20572186		37	2	235007538	F					3.62178e-23	8.65929	8.65929	Increased in gDNA g1
cg07023544	RBM33	37	7	155545510	R	NM_053043	Body			3.67894e-23	10.3709	10.3709	Increased in gDNA g1
cg12311705	ASAP2	37	2	9513441	R	NM_001135191;NM_003887	Body;Body	chr2:9514723-9514995	N_Shore	3.67935e-23	11.0232	11.0232	Increased in gDNA g1
cg06235469		37	10	49876158	F					3.6844e-23	21.4096	21.4096	Increased in gDNA g1
cg21794163	NAPSB	37	19	50844405	F	NR_002798	Body			3.68826e-23	20.9667	20.9667	Increased in gDNA g1
cg26448855		37	19	6609085	R					3.70807e-23	12.6494	12.6494	Increased in gDNA g1
cg13796612	EML5	37	14	89134946	F	NM_183387	Body			3.72296e-23	25.2236	25.2236	Increased in gDNA g1
cg17254229		37	2	121336713	R			chr2:121334308-121334801	S_Shore	3.78627e-23	12.946	12.946	Increased in gDNA g1
cg02771343	LINC00299	37	2	8374943	F	NR_034135	Body			3.87286e-23	28.4253	28.4253	Increased in gDNA g1
cg20540372	BLNK	37	10	98031961	R	NM_001114094;NM_013314	TSS1500;TSS1500			3.91558e-23	8.71913	8.71913	Increased in gDNA g1
cg05940940	SLC37A1	37	21	43925312	R	NM_018964	5'UTR			3.9203e-23	10.2489	10.2489	Increased in gDNA g1
cg25303871	CACNB2	37	10	18583838	R	NM_201597;NM_201593;NM_201596;NM_001167945;NM_201572;NM_201571;NM_000724	Body;Body;Body;Body;Body;Body;Body			3.94083e-23	10.3678	10.3678	Increased in gDNA g1
cg22889757	TCF4	37	18	52990516	R	NM_001243235;NM_001243234;NM_001243233;NM_001306208;NM_001243232;NM_001243231;NM_001306207;NM_001243227;NM_001243228;NM_001083962;NM_003199;NM_001243230;NM_001243226	TSS1500;TSS1500;Body;Body;Body;Body;Body;Body;Body;Body;Body;Body;Body			4.04589e-23	19.8967	19.8967	Increased in gDNA g1
cg05859441	ARHGAP17	37	16	24989662	F	NM_001006634;NM_018054	Body;Body			4.081e-23	12.0349	12.0349	Increased in gDNA g1
cg09387224		37	7	128574410	F			chr7:128577818-128578756	N_Shelf	4.1251e-23	6.94376	6.94376	Increased in gDNA g1
cg16250721	DTNB	37	2	25642602	F	NM_001256308;NM_001256304;NM_183361;NM_021907;NM_001256303;NM_183360;NM_033148;NM_033147	Body;Body;Body;Body;Body;Body;Body;Body			4.22766e-23	19.2927	19.2927	Increased in gDNA g1
cg11281373		37	18	77615373	R					4.22843e-23	18.5544	18.5544	Increased in gDNA g1
cg11372214	VARS	37	6	31757334	R	NM_006295	Body			4.24149e-23	22.387	22.387	Increased in gDNA g1
cg24887584		37	7	134452083	R					4.27101e-23	10.7278	10.7278	Increased in gDNA g1
cg14337149	ATP6V1E1	37	22	18077489	F	NM_001696;NM_001039367;NM_001039366	Body;Body;Body			4.34546e-23	9.4902	9.4902	Increased in gDNA g1
cg06557319	EBF1	37	5	158247203	F	NM_001290360;NM_024007;NM_182708	Body;Body;Body			4.35623e-23	17.9971	17.9971	Increased in gDNA g1
cg07168346		37	8	82197661	R			chr8:82192378-82193685	S_Shelf	4.40755e-23	7.64776	7.64776	Increased in gDNA g1
cg24093329		37	14	22889758	R					4.45224e-23	0.130692	-7.65157	Decreased in gDNA g1
cg15110917		37	7	7959339	F					4.51401e-23	7.18865	7.18865	Increased in gDNA g1
cg04669022	CDYL	37	6	4789657	F	NR_026590;NM_004824	Body;Body			4.52934e-23	13.4484	13.4484	Increased in gDNA g1
cg15979932	CUEDC1	37	17	55980107	F	NM_017949	5'UTR			4.54267e-23	20.1014	20.1014	Increased in gDNA g1
cg04971811	TARP	37	7	38314191	F	NM_001003799;NM_001003806	TSS1500;TSS1500			4.61834e-23	0.225414	-4.43627	Decreased in gDNA g1
cg02212339	TRPV1	37	17	3493666	R	NM_080704;NM_018727;NM_080706;NM_080705	Body;Body;Body;Body			4.64255e-23	13.4363	13.4363	Increased in gDNA g1
cg24563420		37	6	138230380	R					4.64511e-23	9.44711	9.44711	Increased in gDNA g1
cg17509128	SYNGR2	37	17	76165792	R	NM_004710	Body	chr17:76164395-76165272	S_Shore	4.6768e-23	10.949	10.949	Increased in gDNA g1
cg17910564	VDAC3	37	8	42248702	F	NM_001135694;NM_005662	TSS1500;TSS1500	chr8:42249055-42249849	N_Shore	4.69099e-23	28.7523	28.7523	Increased in gDNA g1
cg08745216		37	2	204685816	F					4.69545e-23	8.53668	8.53668	Increased in gDNA g1
cg20204812	LAMC1	37	1	183040832	R	NM_002293	Body			4.71834e-23	8.15791	8.15791	Increased in gDNA g1
cg22301418	ATP11A	37	13	113514151	R	NM_015205;NM_032189	Body;Body			4.75641e-23	9.19087	9.19087	Increased in gDNA g1
cg12604490	FBXL4	37	6	99373813	F	NM_012160	Body			4.76088e-23	9.11657	9.11657	Increased in gDNA g1
cg13815684	LTA	37	6	31540440	F	NM_001159740;NM_000595	5'UTR;5'UTR			4.78433e-23	19.7338	19.7338	Increased in gDNA g1
cg21167810		37	1	11436051	F					4.8461e-23	10.7	10.7	Increased in gDNA g1
cg17747505		37	7	38315925	R					4.84753e-23	0.105577	-9.47179	Decreased in gDNA g1
cg11511095	ANGPT1	37	8	108291086	R	NM_001146;NM_001199859	Body;Body			4.96707e-23	18.5254	18.5254	Increased in gDNA g1
cg00397394	CCDC62	37	12	123305797	F	NR_027918;NM_201435	Body;Body			4.98028e-23	17.2847	17.2847	Increased in gDNA g1
cg09349707	PAOX	37	10	135193421	R	NR_109764;NR_109765;NR_109766;NR_109763;NM_207127;NM_152911;NM_207128	Body;Body;Body;Body;Body;Body;Body	chr10:135191594-135193307	S_Shore	4.98681e-23	8.27725	8.27725	Increased in gDNA g1
cg20606891	DOCK10	37	2	225816885	F	NM_014689	Body			5.14001e-23	12.5457	12.5457	Increased in gDNA g1
cg00045785	COMMD1	37	2	62326969	F	NM_152516	Body			5.17771e-23	8.71505	8.71505	Increased in gDNA g1
cg10944584	PCDH9-AS2;PCDH9	37	13	67461470	R	NR_046527;NM_020403;NM_203487	Body;Body;Body			5.24184e-23	6.96221	6.96221	Increased in gDNA g1
cg13695953		37	3	36718919	F					5.36192e-23	14.9438	14.9438	Increased in gDNA g1
cg04177662	LOC729867;PEA15	37	1	160174637	F	NR_123725;NM_003768;NM_001297578;NM_001297577;NM_001297576;NR_123724	Body;TSS1500;TSS1500;TSS1500;TSS1500;TSS1500	chr1:160175132-160175702	N_Shore	5.49662e-23	11.5785	11.5785	Increased in gDNA g1
cg18622049	RABGAP1L	37	1	174756086	F	NM_014857	Body			5.51194e-23	21.5053	21.5053	Increased in gDNA g1
cg01717524		37	1	120204880	F					5.58399e-23	29.3534	29.3534	Increased in gDNA g1
cg11031774	PCED1B-AS1;PCED1B	37	12	47606375	F	NR_026544;NM_001281429;NM_138371	Body;5'UTR;5'UTR			5.65768e-23	0.187901	-5.32195	Decreased in gDNA g1
cg09111477	ANKRD33B	37	5	10635405	R	NM_001164440	Body			5.7545e-23	19.2182	19.2182	Increased in gDNA g1
cg11145331	EGF	37	4	110912186	R	NM_001963;NM_001178131;NM_001178130	Body;Body;Body			5.77288e-23	12.3078	12.3078	Increased in gDNA g1
cg08510849	MAML2	37	11	95931461	F	NM_032427	Body			5.86282e-23	15.1639	15.1639	Increased in gDNA g1
cg02247391		37	21	27761331	F					5.89271e-23	10.1789	10.1789	Increased in gDNA g1
cg06003912	ITM2C	37	2	231737790	F	NM_001287240;NM_001287241;NM_001012514;NM_001012516;NM_030926	5'UTR;Body;Body;Body;Body			5.94782e-23	24.3758	24.3758	Increased in gDNA g1
cg05490616		37	19	12111658	F					5.96458e-23	11.4133	11.4133	Increased in gDNA g1
cg00166807	ZCCHC7	37	9	37324740	R	NR_110317;NM_001289120;NM_001289119;NM_032226;NM_001289121	Body;Body;Body;Body;Body			5.99613e-23	10.6403	10.6403	Increased in gDNA g1
cg23073132	MYB	37	6	135518015	R	NM_001161659;NM_001161660;NM_001130173;NM_001130172;NM_005375;NM_001161658;NM_001161656;NM_001161657	Body;Body;Body;Body;Body;Body;Body;Body			6.0558e-23	0.264791	-3.77656	Decreased in gDNA g1
cg01719223	MAD1L1	37	7	2205727	R	NM_003550;NM_001013837;NM_001013836	Body;Body;Body			6.09596e-23	6.4857	6.4857	Increased in gDNA g1
cg23274495		37	5	17907458	R					6.18225e-23	14.7202	14.7202	Increased in gDNA g1
cg20682376	TNFRSF13B	37	17	16875542	R	NM_012452	TSS200			6.18442e-23	13.0457	13.0457	Increased in gDNA g1
cg13637305	C20orf196	37	20	5778907	F	NM_001303477;NM_152504;NM_001303478	Body;Body;Body			6.37456e-23	12.5356	12.5356	Increased in gDNA g1
cg17395940	CDH23	37	10	73561279	R	NM_001171933;NM_001171934;NM_022124	Body;Body;Body			6.37547e-23	12.9728	12.9728	Increased in gDNA g1
cg01118541		37	8	144483004	R					6.46215e-23	13.2344	13.2344	Increased in gDNA g1
cg19027189		37	2	236179089	R					6.52706e-23	11.2229	11.2229	Increased in gDNA g1
cg13168274		37	18	5288604	F					6.6872e-23	11.2899	11.2899	Increased in gDNA g1
cg13704030	AGPAT9	37	4	84502960	F	NM_001256422;NM_001256421;NM_032717	Body;Body;Body			6.72843e-23	11.7775	11.7775	Increased in gDNA g1
cg05310488		37	13	113563001	R					6.75944e-23	18.6458	18.6458	Increased in gDNA g1
cg08763102	HTT	37	4	3079751	F	NM_002111	Body	chr4:3075483-3075773	S_Shelf	6.83313e-23	16.3327	16.3327	Increased in gDNA g1
cg11157847	ZFAT	37	8	135577922	F	NR_110323;NM_001029939;NM_001174158;NM_001289394;NM_001167583;NM_020863;NM_001174157	Body;Body;Body;Body;Body;Body;Body			6.89722e-23	7.9313	7.9313	Increased in gDNA g1
cg00192969	PDE4B	37	1	66813597	F	NM_001037339;NM_001037341;NM_002600;NM_001297440;NM_001297441;NM_001037340	Body;Body;Body;Body;Body;Body			6.90228e-23	16.015	16.015	Increased in gDNA g1
cg03624110	ANKRD44	37	2	197996414	F	NM_001195144;NM_153697	Body;Body			7.15615e-23	8.23315	8.23315	Increased in gDNA g1
cg00182170	MTAP	37	9	21852933	R	NM_002451	Body			7.23264e-23	6.0224	6.0224	Increased in gDNA g1
cg13639922		37	9	5583890	R					7.27938e-23	11.8676	11.8676	Increased in gDNA g1
cg04160170	LIMA1	37	12	50640144	F	NM_001113546;NM_016357	Body;Body			7.31478e-23	10.1747	10.1747	Increased in gDNA g1
cg07960470		37	1	24049224	F					7.41887e-23	11.2154	11.2154	Increased in gDNA g1
cg01502320	TNFRSF13B	37	17	16875558	R	NM_012452	TSS200			7.52608e-23	12.1984	12.1984	Increased in gDNA g1
cg17724900		37	2	60545388	R					7.58197e-23	9.75519	9.75519	Increased in gDNA g1
cg09759040		37	22	42935446	F					7.59089e-23	8.62971	8.62971	Increased in gDNA g1
cg07274948		37	18	54756257	R					7.66972e-23	11.1689	11.1689	Increased in gDNA g1
cg02054672		37	12	102326095	R					7.74419e-23	10.4172	10.4172	Increased in gDNA g1
cg23683853	KCNQ5	37	6	73886830	F	NM_001160132;NM_001160134;NM_001160133;NM_001160130;NM_019842	Body;Body;Body;Body;Body			7.74924e-23	13.6119	13.6119	Increased in gDNA g1
cg22633912	ZFAT	37	8	135613016	R	NR_110323;NM_001029939;NM_001174158;NM_001289394;NM_001167583;NM_020863;NM_001174157	Body;Body;Body;Body;Body;Body;Body			7.77935e-23	7.54295	7.54295	Increased in gDNA g1
cg15868622	LOC100130476	37	6	138149370	R	NR_049793	Body			7.81974e-23	16.1499	16.1499	Increased in gDNA g1
cg17157198	IKZF1	37	7	50367171	F	NM_006060	Body			7.85397e-23	9.95792	9.95792	Increased in gDNA g1
cg22160073	TRIM34;TRIM6-TRIM34	37	11	5653405	R	NM_130389;NM_021616;NM_130390;NM_001003819;NM_001003827	5'UTR;5'UTR;TSS200;Body;5'UTR			7.86798e-23	28.0587	28.0587	Increased in gDNA g1
cg26459249		37	3	98731036	R					7.94334e-23	8.89003	8.89003	Increased in gDNA g1
cg12769779		37	11	94618480	F					7.98985e-23	31.2709	31.2709	Increased in gDNA g1
cg05688618	ARHGAP24	37	4	86699962	R	NM_001025616;NM_001042669;NM_001042669	Body;5'UTR;1stExon			8.05617e-23	7.02476	7.02476	Increased in gDNA g1
cg22999372	UNC13C	37	15	54774263	R	NM_001080534	Body			8.16447e-23	15.1843	15.1843	Increased in gDNA g1
cg21664866	ITSN2	37	2	24537140	R	NM_019595;NM_006277;NM_147152	Body;Body;Body			8.22359e-23	9.14823	9.14823	Increased in gDNA g1
cg26652971		37	20	57694672	F					8.40339e-23	9.1685	9.1685	Increased in gDNA g1
cg19849557	C6orf136	37	6	30619242	R	NM_001161376;NM_145029;NM_001109938	Body;Body;Body	chr6:30614721-30615643	S_Shelf	8.43788e-23	9.46698	9.46698	Increased in gDNA g1
cg04625338	EGFR	37	7	55141971	R	NM_201283;NM_201284;NM_201282;NM_005228	Body;Body;Body;Body			8.46907e-23	16.7002	16.7002	Increased in gDNA g1
cg16272981	LPCAT1	37	5	1489889	R	NM_024830	Body	chr5:1489799-1490071	Island	8.75265e-23	18.0119	18.0119	Increased in gDNA g1
cg10548963	DUS2	37	16	68099036	R	NM_017803;NM_001271763;NM_001271762	Body;Body;Body			8.89012e-23	0.290397	-3.44356	Decreased in gDNA g1
cg10336072	ANXA4	37	2	70030534	R	NM_001153	Body			8.94714e-23	8.19726	8.19726	Increased in gDNA g1
cg20376123	CELSR1	37	22	46760595	R	NM_014246	Body	chr22:46760450-46760679	Island	9.37872e-23	5.64468	5.64468	Increased in gDNA g1
cg16575075		37	2	52600101	F					9.96152e-23	5.74594	5.74594	Increased in gDNA g1
cg20505577	UPP2	37	2	158958090	F	NM_173355;NM_001135098	TSS1500;Body			9.98912e-23	7.24885	7.24885	Increased in gDNA g1
cg23678338	ATP10D	37	4	47501280	F	NM_020453	5'UTR			1.00914e-22	11.8694	11.8694	Increased in gDNA g1
cg00470050	MYO9A	37	15	72206554	R	NM_006901	Body			1.034e-22	23.331	23.331	Increased in gDNA g1
cg18213268		37	8	8473069	R					1.04597e-22	7.00897	7.00897	Increased in gDNA g1
cg19661645	ADD1	37	4	2863990	F	NM_176801;NM_001119;NM_014189;NM_014190;NM_001286645	5'UTR;5'UTR;5'UTR;5'UTR;5'UTR			1.04616e-22	29.8646	29.8646	Increased in gDNA g1
cg08168609		37	12	48906995	F					1.09109e-22	12.7486	12.7486	Increased in gDNA g1
cg18698026	ZCCHC7	37	9	37144929	F	NR_110317;NM_001289120;NM_001289119;NM_032226;NM_001289121	Body;Body;Body;Body;Body			1.11071e-22	21.5718	21.5718	Increased in gDNA g1
cg14060863	SLC35B2;NFKBIE	37	6	44226397	R	NM_001286512;NM_001286510;NM_001286513;NM_178148;NM_001286509;NM_001286517;NM_001286520;NM_001286519;NM_001286511;NM_004556	TSS1500;TSS1500;TSS1500;TSS1500;TSS1500;TSS1500;TSS1500;TSS1500;TSS1500;3'UTR	chr6:44224698-44225486	S_Shore	1.11844e-22	7.63978	7.63978	Increased in gDNA g1
cg01063912	VOPP1	37	7	55595262	R	NM_001284284;NM_001284283;NM_001284282;NM_030796	Body;Body;Body;Body			1.17359e-22	14.5651	14.5651	Increased in gDNA g1
cg22028456	SLC37A2	37	11	124942622	R	NM_198277;NM_001145290	Body;Body			1.17624e-22	12.1117	12.1117	Increased in gDNA g1
cg01269952	EPHA4	37	2	222420472	F	NM_001304537;NM_004438;NM_001304536	Body;Body;Body			1.17631e-22	8.2839	8.2839	Increased in gDNA g1
cg09767237	BANK1	37	4	102728212	F	NM_001127507;NM_017935	Body;Body			1.17749e-22	9.05792	9.05792	Increased in gDNA g1
cg11762292		37	8	9170454	F					1.19441e-22	32.3245	32.3245	Increased in gDNA g1
cg07748567	RAD51B	37	14	68746749	R	NM_133510;NM_002877;NM_133509	Body;Body;Body			1.21329e-22	30.7358	30.7358	Increased in gDNA g1
cg13761882	PRR5L	37	11	36463531	R	NM_001160168;NM_001160167;NM_024841;NM_001160169	Body;Body;Body;Body			1.21421e-22	22.5531	22.5531	Increased in gDNA g1
cg14223231		37	7	22752714	R					1.21786e-22	11.3744	11.3744	Increased in gDNA g1
cg22679120	SNX8	37	7	2353402	F	NM_013321	Body	chr7:2353629-2354075	N_Shore	1.22034e-22	10.5712	10.5712	Increased in gDNA g1
cg17897895		37	15	70611976	R					1.23875e-22	35.6807	35.6807	Increased in gDNA g1
cg07921975		37	3	33148447	F					1.24449e-22	11.9253	11.9253	Increased in gDNA g1
cg12762771	ANKRD27	37	19	33137590	F	NM_032139	Body			1.25397e-22	9.46665	9.46665	Increased in gDNA g1
cg25472264		37	1	228325921	R			chr1:228327508-228328560	N_Shore	1.25594e-22	10.3244	10.3244	Increased in gDNA g1
cg03382972	ANKRD46	37	8	101544223	F	NM_001270378;NM_001270379;NM_001270377;NM_198401	5'UTR;5'UTR;5'UTR;5'UTR			1.25812e-22	9.79285	9.79285	Increased in gDNA g1
cg25021706	SNX29	37	16	12128209	R	NM_032167	Body			1.26024e-22	15.5531	15.5531	Increased in gDNA g1
cg08867471		37	5	56738244	R					1.26702e-22	16.5578	16.5578	Increased in gDNA g1
cg26630577		37	10	29270153	F					1.26811e-22	11.5163	11.5163	Increased in gDNA g1
cg09519972	XYLT1	37	16	17395570	R	NM_022166	Body			1.30808e-22	20.7738	20.7738	Increased in gDNA g1
cg14500644		37	2	235320571	R					1.31977e-22	8.15075	8.15075	Increased in gDNA g1
cg27356520		37	14	65636202	F					1.3243e-22	8.18162	8.18162	Increased in gDNA g1
cg01915389	HLTF-AS1	37	3	148808831	F	NR_046648	Body			1.33981e-22	22.4498	22.4498	Increased in gDNA g1
cg10127530		37	21	44732886	F					1.38185e-22	23.1188	23.1188	Increased in gDNA g1
cg17679619		37	4	74542972	R					1.38376e-22	8.81758	8.81758	Increased in gDNA g1
cg04725693		37	22	23223553	R					1.4061e-22	12.0804	12.0804	Increased in gDNA g1
cg03561120		37	20	48902605	F					1.43066e-22	12.1658	12.1658	Increased in gDNA g1
cg08714341		37	9	126973204	R					1.46653e-22	27.4409	27.4409	Increased in gDNA g1
cg17164161	CHD9	37	16	53095531	F	NM_025134	5'UTR			1.52846e-22	12.0212	12.0212	Increased in gDNA g1
cg04736120		37	4	100325677	F					1.55058e-22	11.7136	11.7136	Increased in gDNA g1
cg04641694	LEKR1	37	3	156696245	R	NM_001004316	Body			1.56075e-22	7.0706	7.0706	Increased in gDNA g1
cg00012708	LPCAT1	37	5	1499414	F	NM_024830	Body			1.58437e-22	6.73866	6.73866	Increased in gDNA g1
cg18782488	AGBL3	37	7	134677557	R	NM_178563	Body			1.58855e-22	10.5747	10.5747	Increased in gDNA g1
cg22670843		37	22	42933430	F					1.60823e-22	9.20121	9.20121	Increased in gDNA g1
cg08877490	PEX2	37	8	77895589	R	NM_001172087;NM_001172086;NM_001079867;NM_000318	Body;Body;Body;Body			1.61863e-22	8.39451	8.39451	Increased in gDNA g1
cg02317848		37	21	45137152	F			chr21:45138293-45139831	N_Shore	1.6346e-22	9.09882	9.09882	Increased in gDNA g1
cg24323734	RHBDD1	37	2	227771518	F	NM_001167608;NM_032276;NM_001167608;NM_032276	ExonBnd;ExonBnd;Body;Body			1.6447e-22	10.2477	10.2477	Increased in gDNA g1
cg12935627	MIR3134	37	9	114782714	F	NR_036085	Body			1.65838e-22	14.2096	14.2096	Increased in gDNA g1
cg17821372	LINC00578	37	3	177159719	F	NR_047568	Body			1.65867e-22	8.73403	8.73403	Increased in gDNA g1
cg13237947	MIR3163	37	6	152481678	F	NR_036121;NM_182961;NM_033071	Body;Body;Body			1.67185e-22	17.7202	17.7202	Increased in gDNA g1
cg15344743	ZNF608	37	5	124040589	F	NM_020747	Body			1.67533e-22	15.0046	15.0046	Increased in gDNA g1
cg27331500	PNOC	37	8	28196022	F	NM_001284244;NM_006228	TSS200;Body			1.67813e-22	22.8219	22.8219	Increased in gDNA g1
cg25540925	EP400	37	12	132555635	R	NM_015409	Body			1.69451e-22	8.20405	8.20405	Increased in gDNA g1
cg13146895		37	12	76168110	R					1.69655e-22	12.2968	12.2968	Increased in gDNA g1
cg09801681	CNIH3	37	1	224920870	R	NM_152495	Body			1.70261e-22	9.05897	9.05897	Increased in gDNA g1
cg14313328	NDC1	37	1	54301402	R	NR_033142;NM_001168551;NM_018087	Body;Body;Body	chr1:54303758-54304262	N_Shelf	1.71875e-22	16.5394	16.5394	Increased in gDNA g1
cg03911094		37	20	19760453	F					1.72997e-22	15.6112	15.6112	Increased in gDNA g1
cg06072604		37	4	39659104	R					1.73427e-22	4.80529	4.80529	Increased in gDNA g1
cg25723862	SLC27A2	37	15	50483002	F	NM_003645;NM_001159629	Body;Body			1.7668e-22	12.806	12.806	Increased in gDNA g1
cg10769767	PAX5	37	9	37024153	F	NM_016734	Body	chr9:37025492-37025795	N_Shore	1.79272e-22	8.15903	8.15903	Increased in gDNA g1
cg19942994	TJP2	37	9	71791756	F	NM_001170414;NM_001170630;NM_201629;NM_004817	5'UTR;Body;Body;Body	chr9:71788715-71789542	S_Shelf	1.80205e-22	23.3261	23.3261	Increased in gDNA g1
cg12062497	MAP4K2	37	11	64567229	F	NM_001307990;NM_004579	Body;Body	chr11:64570248-64570901	N_Shelf	1.80309e-22	11.3846	11.3846	Increased in gDNA g1
cg11375112	ETV6	37	12	11883006	R	NM_001987	Body			1.82861e-22	5.85168	5.85168	Increased in gDNA g1
cg11253913	CALD1	37	7	134617511	F	NM_033139;NM_033157;NM_033140;NM_033138;NM_004342	Body;Body;Body;Body;Body			1.82936e-22	19.4629	19.4629	Increased in gDNA g1
cg26006351	GAS7	37	17	9945702	F	NM_201433	Body			1.86479e-22	29.2768	29.2768	Increased in gDNA g1
cg24517899	LHPP	37	10	126290093	R	NM_022126;NM_001167880	Body;Body			1.87266e-22	10.5383	10.5383	Increased in gDNA g1
cg11266624		37	13	43571711	F					1.89189e-22	23.2605	23.2605	Increased in gDNA g1
cg07854989	GCSAM	37	3	111851190	R	NM_001190260;NM_001190259;NM_152785	Body;Body;Body			1.93838e-22	10.3828	10.3828	Increased in gDNA g1
cg03954344	WT1	37	11	32417924	R	NM_001198552;NM_001198551;NM_024424;NM_024426;NM_000378	Body;Body;Body;Body;Body			1.94333e-22	15.2226	15.2226	Increased in gDNA g1
cg15415002		37	12	103496218	R					1.96921e-22	17.3512	17.3512	Increased in gDNA g1
cg05361366	INPP4B	37	4	142965608	F	NM_003866;NM_001101669	Body;Body			2.03602e-22	10.3942	10.3942	Increased in gDNA g1
cg09948419	MYO1G	37	7	45019965	F	NM_033054	TSS1500			2.04528e-22	9.91523	9.91523	Increased in gDNA g1
cg17527683	SFSWAP	37	12	132251044	R	NM_001261411;NM_004592	Body;Body			2.07882e-22	6.88796	6.88796	Increased in gDNA g1
cg23976831		37	5	68432317	R					2.09043e-22	10.49	10.49	Increased in gDNA g1
cg25981934		37	17	4299688	R					2.14743e-22	24.6262	24.6262	Increased in gDNA g1
cg25581925	ITPR1	37	3	4880625	F	NM_001099952;NM_001168272;NM_002222	Body;Body;Body			2.22171e-22	9.74035	9.74035	Increased in gDNA g1
cg25088849	TNFRSF13B	37	17	16873623	R	NM_012452	Body			2.23576e-22	15.5129	15.5129	Increased in gDNA g1
cg05485304	SLC35F3	37	1	234382487	R	NM_173508;NM_001300845	Body;Body			2.26239e-22	23.1348	23.1348	Increased in gDNA g1
cg11875866	LOC100506023	37	1	173384784	R	NR_037845	Body			2.2797e-22	28.6198	28.6198	Increased in gDNA g1
cg06940716		37	18	51674100	R					2.28158e-22	13.1066	13.1066	Increased in gDNA g1
cg19038462	ZEB1	37	10	31715394	R	NR_024286;NM_001128128;NM_030751;NR_024287;NR_024285	Body;Body;Body;Body;Body			2.28902e-22	6.41605	6.41605	Increased in gDNA g1
cg03057481	ENTPD1;ENTPD1-AS1	37	10	97597414	F	NM_001098175;NR_038444;NM_001164181;NM_001164178;NM_001164183;NM_001164182;NM_001164179;NM_001776	Body;Body;5'UTR;Body;5'UTR;5'UTR;Body;Body			2.32538e-22	10.4717	10.4717	Increased in gDNA g1
cg16424562	CD82	37	11	44625871	R	NM_002231;NM_001024844	Body;Body			2.34169e-22	8.40267	8.40267	Increased in gDNA g1
cg16042094	SNX9	37	6	158252033	R	NM_016224	Body			2.34277e-22	9.62446	9.62446	Increased in gDNA g1
cg05554782		37	11	76384692	R			chr11:76381449-76382295	S_Shelf	2.35078e-22	9.51647	9.51647	Increased in gDNA g1
cg17286920	ZNF423	37	16	49666052	R	NM_001271620;NM_015069	Body;Body	chr16:49669571-49670438	N_Shelf	2.36217e-22	16.6605	16.6605	Increased in gDNA g1
cg10239376		37	4	75799090	R					2.37062e-22	22.8727	22.8727	Increased in gDNA g1
cg26082850	TCAF1	37	7	143583199	R	NM_001206941;NM_014719;NM_001206938	TSS1500;5'UTR;5'UTR	chr7:143582125-143582610	S_Shore	2.37128e-22	10.3048	10.3048	Increased in gDNA g1
cg21642012		37	16	71851996	F					2.37155e-22	22.7444	22.7444	Increased in gDNA g1
cg15723874	MEF2D	37	1	156457945	R	NM_005920	5'UTR			2.39535e-22	14.7803	14.7803	Increased in gDNA g1
cg27222463	SLC9C1	37	3	111966806	F	NM_183061	Body			2.43522e-22	9.83348	9.83348	Increased in gDNA g1
cg13228612		37	8	134693910	F					2.47919e-22	10.7431	10.7431	Increased in gDNA g1
cg03889991	FCRL4	37	1	157566296	F	NM_031282	Body			2.54504e-22	23.605	23.605	Increased in gDNA g1
cg20375158	RBPMS	37	8	30414057	F	NM_001008711;NM_001008710;NM_006867	Body;Body;Body			2.57258e-22	8.91201	8.91201	Increased in gDNA g1
cg03840011		37	8	42658911	F					2.57351e-22	12.0723	12.0723	Increased in gDNA g1
cg09558738		37	9	80811373	R					2.59205e-22	20.604	20.604	Increased in gDNA g1
cg06015579	GMDS	37	6	2232775	R	NM_001500	Body			2.63151e-22	16.0197	16.0197	Increased in gDNA g1
cg12598169	BCAR3	37	1	94169443	F	NM_001261408	5'UTR			2.6331e-22	8.66424	8.66424	Increased in gDNA g1
cg07535790	ZBTB20	37	3	114528931	R	NR_121662;NM_001164343;NM_015642	Body;5'UTR;5'UTR			2.63323e-22	7.55751	7.55751	Increased in gDNA g1
cg24703787	DNM3	37	1	172307480	R	NM_001136127;NM_015569	Body;Body			2.69044e-22	11.9887	11.9887	Increased in gDNA g1
cg07018090	BANP	37	16	88079797	R	NM_017869;NM_079837	Body;Body			2.75565e-22	32.2566	32.2566	Increased in gDNA g1
cg24108040		37	12	63700576	F					2.81542e-22	11.0849	11.0849	Increased in gDNA g1
cg17185921		37	6	28946749	R					2.83821e-22	7.52431	7.52431	Increased in gDNA g1
cg26405683	DFNA5	37	7	24760166	R	NM_001127453;NM_004403;NM_001127454	Body;Body;5'UTR			2.84779e-22	16.8362	16.8362	Increased in gDNA g1
cg26821104		37	1	206855704	F			chr1:206858091-206859651	N_Shelf	2.89441e-22	31.7197	31.7197	Increased in gDNA g1
cg06219806	AHNAK	37	11	62308810	R	NM_024060;NM_001620	5'UTR;5'UTR			2.93639e-22	14.669	14.669	Increased in gDNA g1
cg08452590	CCDC88A	37	2	55529467	F	NM_018084;NM_001135597;NM_001254943	Body;Body;Body			2.97698e-22	7.05407	7.05407	Increased in gDNA g1
cg12141483	MANBA	37	4	103609154	R	NM_005908	Body			2.99615e-22	12.7038	12.7038	Increased in gDNA g1
cg13775753	FYTTD1	37	3	197511060	F	NR_027840;NM_032288;NM_001011537	Body;3'UTR;3'UTR			3.01198e-22	10.9819	10.9819	Increased in gDNA g1
cg26090034	DENND5B-AS1	37	12	31752318	F	NR_046909	Body			3.01339e-22	13.3562	13.3562	Increased in gDNA g1
cg09328744	NFATC2	37	20	50031354	F	NM_001258295;NM_001258297;NM_173091;NM_001258292;NM_001258294;NM_001258296;NM_012340;NM_001136021	Body;Body;Body;Body;Body;Body;Body;Body			3.02087e-22	12.06	12.06	Increased in gDNA g1
cg03702533		37	15	77830579	F					3.02587e-22	24.4547	24.4547	Increased in gDNA g1
cg16325984	HDAC4	37	2	240291068	F	NM_006037	5'UTR			3.02616e-22	7.68693	7.68693	Increased in gDNA g1
cg17939319		37	5	158836886	F					3.03156e-22	17.0658	17.0658	Increased in gDNA g1
cg10850293	TTC23	37	15	99780127	F	NM_001288615;NM_001288616;NR_109947	5'UTR;5'UTR;Body			3.06189e-22	7.00439	7.00439	Increased in gDNA g1
cg04819180	TBCD	37	17	80829157	F	NM_005993	Body	chr17:80829533-80829871	N_Shore	3.08584e-22	12.0337	12.0337	Increased in gDNA g1
cg05005728	RFTN1	37	3	16413085	F	NM_015150	Body			3.08824e-22	8.5953	8.5953	Increased in gDNA g1
cg10733051	UHRF1BP1	37	6	34778879	F	NM_017754	Body			3.09663e-22	9.66453	9.66453	Increased in gDNA g1
cg11641926	SMARCB1	37	22	24148327	F	NM_003073;NM_001007468	Body;Body			3.13792e-22	44.362	44.362	Increased in gDNA g1
cg24969261	CRYM	37	16	21287651	R	NM_001888	Body	chr16:21289419-21289819	N_Shore	3.15948e-22	13.0404	13.0404	Increased in gDNA g1
cg16528810	SMAD1	37	4	146445764	R	NM_005900;NM_001003688	Body;Body			3.28933e-22	6.68522	6.68522	Increased in gDNA g1
cg23076960		37	14	50428577	R					3.29353e-22	10.588	10.588	Increased in gDNA g1
cg07190057	TRAPPC12	37	2	3407470	F	NM_016030	Body			3.33439e-22	7.92494	7.92494	Increased in gDNA g1
cg07618110	MS4A1	37	11	60225240	R	NM_021950;NM_152866	5'UTR;5'UTR			3.36103e-22	13.0834	13.0834	Increased in gDNA g1
cg14629055	ANKRD33B	37	5	10562978	R	NM_001164440	TSS1500	chr5:10562816-10565680	Island	3.43117e-22	5.39831	5.39831	Increased in gDNA g1
cg02839388	PRKCQ	37	10	6507629	R	NM_001282645;NM_001282644;NM_001242413;NM_006257	Body;Body;Body;Body			3.44358e-22	8.44813	8.44813	Increased in gDNA g1
cg06593991	ARHGAP17	37	16	24989622	R	NM_018054;NM_001006634	Body;Body			3.48373e-22	16.2702	16.2702	Increased in gDNA g1
cg03627442	DTNB	37	2	25642800	F	NM_001256308;NM_001256304;NM_183361;NM_021907;NM_001256303;NM_183360;NM_033148;NM_033147	Body;Body;Body;Body;Body;Body;Body;Body			3.50902e-22	15.1242	15.1242	Increased in gDNA g1
cg21431650	EDARADD	37	1	236621205	F	NM_145861;NM_080738	Body;Body			3.51207e-22	19.1192	19.1192	Increased in gDNA g1
cg08065963		37	16	8985593	R					3.53052e-22	34.6747	34.6747	Increased in gDNA g1
cg15603846		37	2	65808546	F					3.53643e-22	8.48511	8.48511	Increased in gDNA g1
cg13076431		37	11	60589947	R					3.54566e-22	12.2751	12.2751	Increased in gDNA g1
cg07269639	HDAC9	37	7	18561537	F	NM_001204144;NM_014707;NM_001204146;NM_001204145;NM_001204147;NM_001204148;NM_178423;NM_058176;NM_178425	Body;Body;Body;Body;5'UTR;5'UTR;Body;Body;Body			3.55276e-22	9.08599	9.08599	Increased in gDNA g1
cg15174682	KDM4B	37	19	5132063	F	NM_015015	Body	chr19:5133932-5134168	N_Shore	3.59139e-22	14.3431	14.3431	Increased in gDNA g1
cg05804736		37	17	16877012	F					3.69068e-22	20.6981	20.6981	Increased in gDNA g1
cg15493742		37	10	72053194	F					3.7229e-22	13.0805	13.0805	Increased in gDNA g1
cg19832980		37	1	173182294	F					3.76781e-22	4.43086	4.43086	Increased in gDNA g1
cg20173321		37	9	136047156	F					3.80008e-22	12.7012	12.7012	Increased in gDNA g1
cg15930155		37	10	30185196	F					3.80366e-22	14.0894	14.0894	Increased in gDNA g1
cg16691254	SNX29P2	37	16	29348723	R	NR_002939	Body			3.83844e-22	13.3843	13.3843	Increased in gDNA g1
cg12766607	RHBDD1	37	2	227771209	F	NM_001167608;NM_032276	Body;Body			3.88923e-22	26.9588	26.9588	Increased in gDNA g1
cg05049790	LPCAT1	37	5	1499152	F	NM_024830	Body	chr5:1494853-1495287	S_Shelf	3.89802e-22	6.38067	6.38067	Increased in gDNA g1
cg09733237	INTS3	37	1	153704908	R	NM_023015	Body			3.92644e-22	11.7293	11.7293	Increased in gDNA g1
cg24452282	TNF	37	6	31542740	R	NM_000594	TSS1500			3.92862e-22	15.7897	15.7897	Increased in gDNA g1
cg09232378		37	10	89898420	R					3.97456e-22	20.5003	20.5003	Increased in gDNA g1
cg06620781	CD53	37	1	111413734	R	NM_001040033	TSS200			4.00152e-22	7.02184	7.02184	Increased in gDNA g1
cg11147204	BCL11A	37	2	60763259	R	NM_022893;NM_138559;NM_018014	Body;Body;Body			4.00407e-22	16.307	16.307	Increased in gDNA g1
cg23140855	EBF1	37	5	158480035	F	NM_001290360;NM_024007;NM_182708	Body;Body;Body	chr5:158478378-158478630	S_Shore	4.0581e-22	5.82885	5.82885	Increased in gDNA g1
cg21408581	RAB3GAP2	37	1	220393319	R	NM_012414	Body			4.08715e-22	18.0268	18.0268	Increased in gDNA g1
cg17326104		37	9	132125046	F					4.15425e-22	11.6629	11.6629	Increased in gDNA g1
cg12305178	CLEC16A	37	16	11119093	R	NM_001243403;NM_015226	Body;Body			4.16369e-22	20.4226	20.4226	Increased in gDNA g1
cg22763008	PLCG2	37	16	81819314	R	NM_002661	5'UTR			4.16822e-22	13.2658	13.2658	Increased in gDNA g1
cg01670347	SLC12A6	37	15	34625800	R	NM_001042497;NM_133647;NM_001042494;NM_001042495;NM_001042496	Body;Body;Body;Body;Body	chr15:34629575-34630396	N_Shelf	4.18234e-22	11.7425	11.7425	Increased in gDNA g1
cg14283140	C9orf9	37	9	135763667	F	NM_018956	Body			4.2155e-22	8.1379	8.1379	Increased in gDNA g1
cg14825736	FGF1	37	5	142077949	R	NR_026696;NM_001144935;NM_001144934;NR_026695	TSS1500;TSS1500;TSS1500;TSS1500			4.24999e-22	13.0413	13.0413	Increased in gDNA g1
cg23243690	SELPLG	37	12	109026944	R	NM_001206609;NM_003006	TSS1500;5'UTR			4.27702e-22	0.321893	-3.10662	Decreased in gDNA g1
cg13480465	LDB2	37	4	16795757	F	NM_001290;NM_001130834	Body;Body			4.41059e-22	10.9578	10.9578	Increased in gDNA g1
cg19406349		37	22	39463094	R					4.51244e-22	5.44851	5.44851	Increased in gDNA g1
cg21190644		37	6	2659375	F					4.51856e-22	10.1065	10.1065	Increased in gDNA g1
cg00293644	DCDC2B	37	1	32674341	R	NM_001099434	TSS1500	chr1:32670569-32671885	S_Shelf	4.79478e-22	11.6126	11.6126	Increased in gDNA g1
cg10434274	ABCA1	37	9	107683794	R	NM_005502	5'UTR			4.79578e-22	10.2284	10.2284	Increased in gDNA g1
cg01569406	PIK3R5	37	17	8824661	F	NM_001251855;NM_001251853;NM_001251852;NM_001251851;NM_001142633	5'UTR;5'UTR;5'UTR;5'UTR;5'UTR			4.81976e-22	12.7678	12.7678	Increased in gDNA g1
cg07314983	CD53	37	1	111414364	R	NM_000560;NM_001040033	TSS1500;5'UTR			4.96979e-22	11.6397	11.6397	Increased in gDNA g1
cg11814882	CYGB	37	17	74525125	R	NM_134268	Body			5.0009e-22	7.56357	7.56357	Increased in gDNA g1
cg00297099		37	6	365158	R					5.02085e-22	11.0404	11.0404	Increased in gDNA g1
cg21794222	CCR6	37	6	167536063	F	NM_004367;NM_031409	5'UTR;TSS200			5.10888e-22	31.1489	31.1489	Increased in gDNA g1
cg23719062		37	7	128574759	F			chr7:128577818-128578756	N_Shelf	5.1427e-22	8.70355	8.70355	Increased in gDNA g1
cg07136210		37	1	89765537	R					5.24902e-22	18.2908	18.2908	Increased in gDNA g1
cg09015903		37	5	31573832	R					5.24955e-22	6.98194	6.98194	Increased in gDNA g1
cg20809413	CORO7-PAM16;CORO7	37	16	4415279	F	NM_001201479;NM_024535;NM_001201473;NM_001201472	Body;Body;Body;Body			5.28897e-22	4.55663	4.55663	Increased in gDNA g1
cg20379250	TXNDC11	37	16	11776712	R	NM_015914;NM_001303447	Body;Body			5.45022e-22	14.3175	14.3175	Increased in gDNA g1
cg17009069	ITM2C	37	2	231737752	R	NM_001012516;NM_030926;NM_001012514	Body;Body;Body			5.45181e-22	16.5921	16.5921	Increased in gDNA g1
cg09247539	ALG9	37	11	111700061	R	NM_001077692;NM_001077691;NM_024740;NM_001077690	Body;Body;Body;Body			5.51756e-22	13.9561	13.9561	Increased in gDNA g1
cg10373803	RALGAPA2	37	20	20469961	R	NM_020343	Body			5.55223e-22	11.3031	11.3031	Increased in gDNA g1
cg14726968	ZCCHC7	37	9	37324379	F	NR_110317;NM_001289120;NM_001289119;NM_032226;NM_001289121	Body;Body;Body;Body;Body			5.58445e-22	17.2814	17.2814	Increased in gDNA g1
cg20345275	TMEM154	37	4	153584692	F	NM_152680	Body			5.61781e-22	15.0636	15.0636	Increased in gDNA g1
cg01650667	PLEKHG1	37	6	150958356	F	NM_001029884	5'UTR			5.63556e-22	9.53654	9.53654	Increased in gDNA g1
cg20741105	C7orf44	37	7	43686889	R	NM_018224	Body			5.6373e-22	11.0207	11.0207	Increased in gDNA g1
cg14447588	ITM2C	37	2	231737796	F	NM_001287240;NM_001287241;NM_001012514;NM_001012516;NM_030926	5'UTR;Body;Body;Body;Body			5.73019e-22	11.3149	11.3149	Increased in gDNA g1
cg09583211	DISC1;TSNAX-DISC1	37	1	232033419	R	NM_001164547;NM_001164546;NM_001164542;NM_001164541;NM_001164538;NM_018662;NM_001164540;NM_001012957;NM_001164537;NR_028393	Body;Body;Body;Body;Body;Body;Body;Body;Body;Body			5.73141e-22	4.72087	4.72087	Increased in gDNA g1
cg13125224	LY86;LOC285780	37	6	6587445	F	NM_004271;NR_026970	TSS1500;Body			5.8467e-22	8.3512	8.3512	Increased in gDNA g1
cg21366298	NARS2	37	11	78278518	R	NM_024678;NM_001243251	Body;5'UTR			5.89141e-22	11.3913	11.3913	Increased in gDNA g1
cg05921138	SORL1	37	11	121440849	F	NM_003105	Body			5.94368e-22	23.1182	23.1182	Increased in gDNA g1
cg26735869	RAB30	37	11	82746732	F	NM_001286059;NM_001286061;NM_014488;NM_001286060	TSS1500;5'UTR;5'UTR;5'UTR			5.94463e-22	13.6304	13.6304	Increased in gDNA g1
cg18672957	CYTH1	37	17	76692905	R	NM_001292019;NM_001292018;NM_017456;NM_004762	Body;Body;Body;Body			5.95683e-22	8.44441	8.44441	Increased in gDNA g1
cg09073497		37	12	14344799	F					6.01775e-22	8.21236	8.21236	Increased in gDNA g1
cg14789529	IL10	37	1	206941464	F	NM_000572	3'UTR			6.05474e-22	9.90761	9.90761	Increased in gDNA g1
cg06029627		37	5	5756169	F					6.16939e-22	13.3965	13.3965	Increased in gDNA g1
cg24782197	AUTS2	37	7	69308909	F	NM_001127232;NM_015570;NM_001127231	Body;Body;Body			6.17717e-22	9.45983	9.45983	Increased in gDNA g1
cg23638399	CACNB2	37	10	18688396	R	NM_201570;NM_201597;NM_201593;NM_201596;NM_001167945;NM_201572;NM_201571;NM_000724;NM_201590	TSS1500;Body;Body;Body;Body;Body;Body;Body;Body			6.26418e-22	10.9122	10.9122	Increased in gDNA g1
cg08599437		37	22	28033286	R			chr22:28034987-28035310	N_Shore	6.36486e-22	11.7911	11.7911	Increased in gDNA g1
cg11816838		37	3	150484093	R			chr3:150479734-150481888	S_Shelf	6.40137e-22	11.0131	11.0131	Increased in gDNA g1
cg17327460	MAP3K14	37	17	43380109	F	NM_003954	5'UTR			6.47194e-22	19.2322	19.2322	Increased in gDNA g1
cg14758173	NAV1;IPO9-AS1	37	1	201689425	F	NM_020443;NR_046696	Body;Body			6.71802e-22	16.9181	16.9181	Increased in gDNA g1
cg06264019		37	20	62884301	F			chr20:62886688-62887463	N_Shelf	6.75763e-22	8.02316	8.02316	Increased in gDNA g1
cg14315948	TMX2-CTNND1;CTNND1	37	11	57552728	R	NR_037646;NM_001085462;NM_001085459;NM_001085458;NM_001206885;NM_001085460;NM_001085461;NM_001331;NM_001206889;NM_001206886;NM_001206884;NM_001206888;NM_001206883;NM_001206891;NM_001206887;NM_001085464;NM_001085467;NM_001085463;NM_001085469;NM_001085466;N	Body;5'UTR;5'UTR;5'UTR;5'UTR;5'UTR;5'UTR;5'UTR;5'UTR;5'UTR;5'UTR;5'UTR;5'UTR;5'UTR;5'UTR;5'UTR;5'UTR;5'UTR;5'UTR;5'UTR;5'UTR;5'UTR;5'UTR			6.88184e-22	9.79977	9.79977	Increased in gDNA g1
cg19582460	CRAMP1L	37	16	1672051	R	NM_020825	Body	chr16:1676042-1676297	N_Shelf	6.90107e-22	7.86191	7.86191	Increased in gDNA g1
cg03285845	ETV6	37	12	11903053	F	NM_001987	Body			6.90333e-22	14.9861	14.9861	Increased in gDNA g1
cg14842480	CBL	37	11	119131504	R	NM_005188	Body			6.94605e-22	14.9446	14.9446	Increased in gDNA g1
cg18471267		37	13	42954579	F					6.98219e-22	7.37426	7.37426	Increased in gDNA g1
cg03969079	ARID5B	37	10	63759909	R	NM_032199	Body			6.98727e-22	16.9299	16.9299	Increased in gDNA g1
cg17492716		37	21	33145332	R					6.99333e-22	29.5773	29.5773	Increased in gDNA g1
cg17760464		37	8	23347642	R					7.19345e-22	11.2006	11.2006	Increased in gDNA g1
cg18549498	RAB27B	37	18	52526038	F	NM_004163	5'UTR			7.24811e-22	5.86791	5.86791	Increased in gDNA g1
cg08933467	FCRL1	37	1	157776690	R	NM_001159398;NM_052938;NM_001159397	Body;Body;Body			7.28904e-22	21.2975	21.2975	Increased in gDNA g1
cg23355884	APBA2	37	15	29386353	R	NM_005503;NM_001130414	Body;Body			7.34065e-22	12.5621	12.5621	Increased in gDNA g1
cg18395269	BCL2	37	18	60827075	R	NM_000633	Body			7.38897e-22	28.9251	28.9251	Increased in gDNA g1
cg01099150		37	2	8746519	F					7.64148e-22	8.71885	8.71885	Increased in gDNA g1
cg17981790	FAM49A	37	2	16807234	R	NM_030797	5'UTR			7.78508e-22	15.4191	15.4191	Increased in gDNA g1
cg05093429	TCL6	37	14	96129574	R	NR_028288	Body			7.81848e-22	7.71943	7.71943	Increased in gDNA g1
cg01411154		37	9	17863377	F					7.98335e-22	15.8684	15.8684	Increased in gDNA g1
cg13413084	PUM2	37	2	20530232	F	NM_001282752;NM_015317	5'UTR;5'UTR			7.9945e-22	17.9884	17.9884	Increased in gDNA g1
cg26727666	FAM18A	37	16	10869234	F	NM_001079512	Body			8.04966e-22	13.8072	13.8072	Increased in gDNA g1
cg15004391		37	10	50570872	R					8.05801e-22	9.96089	9.96089	Increased in gDNA g1
cg11362935	POU2AF1	37	11	111250201	R	NM_006235	TSS200			8.08977e-22	31.5862	31.5862	Increased in gDNA g1
cg08888322	IL10RB	37	21	34668629	R	NM_000628	Body			8.25372e-22	9.76941	9.76941	Increased in gDNA g1
cg04551955	C19orf68	37	19	48690224	F	NM_199341	Body			8.35484e-22	13.9273	13.9273	Increased in gDNA g1
cg19602649	POU2AF1	37	11	111250619	F	NM_006235	TSS1500			8.36349e-22	11.1369	11.1369	Increased in gDNA g1
cg10179482		37	13	43106995	R					8.37835e-22	11.0618	11.0618	Increased in gDNA g1
cg25676030	BHLHE40-AS1	37	3	4946693	R	NR_125914;NR_125916;NR_125915;NR_037903	Body;Body;Body;Body			8.37989e-22	0.249009	-4.01591	Decreased in gDNA g1
cg02073763	PRKCE	37	2	46064034	F	NM_005400	Body			8.51229e-22	15.8292	15.8292	Increased in gDNA g1
cg17759847	LOC101448202	37	9	137761083	R	NR_103451	Body			8.55346e-22	12.178	12.178	Increased in gDNA g1
cg27386431	KIF21B	37	1	200990482	F	NM_017596	Body	chr1:200992282-200992839	N_Shore	8.56157e-22	21.6393	21.6393	Increased in gDNA g1
cg07188645	CCL5	37	17	34208012	R	NM_002985;NM_001278736	TSS1500;TSS1500			8.6028e-22	12.0696	12.0696	Increased in gDNA g1
cg08041998	TXLNB	37	6	139592441	R	NM_153235	Body			8.69601e-22	4.8806	4.8806	Increased in gDNA g1
cg21993707		37	12	25485221	F					8.91261e-22	13.4129	13.4129	Increased in gDNA g1
cg11755682	ARHGEF28	37	5	72959715	F	NM_001080479;NM_001177693	5'UTR;5'UTR			8.97331e-22	23.1531	23.1531	Increased in gDNA g1
cg14968688		37	3	72715398	R					9.0236e-22	9.77294	9.77294	Increased in gDNA g1
cg14471540	CCDC26	37	8	130596505	R	NR_130917	Body			9.03396e-22	11.338	11.338	Increased in gDNA g1
cg04687623		37	16	85789802	R					9.078e-22	10.8527	10.8527	Increased in gDNA g1
cg14404577	MMP20	37	11	102482191	F	NM_004771	Body			9.10729e-22	20.1738	20.1738	Increased in gDNA g1
cg18941665	EIF2A	37	3	150300618	R	NM_032025	Body			9.10795e-22	19.2872	19.2872	Increased in gDNA g1
cg02347043		37	16	11277202	F					9.29018e-22	25.7245	25.7245	Increased in gDNA g1
cg07110356	MPO	37	17	56355431	R	NM_000250	Body	chr17:56355207-56355502	Island	9.3274e-22	0.151549	-6.59853	Decreased in gDNA g1
cg24094501		37	16	4227178	F					9.41742e-22	11.9159	11.9159	Increased in gDNA g1
cg17266282		37	6	112294532	R					9.59691e-22	0.144073	-6.94091	Decreased in gDNA g1
cg09273298	RAPGEF3	37	12	48149850	F	NM_001098532;NM_006105;NM_001098531	Body;Body;Body	chr12:48152554-48153146	N_Shelf	9.63155e-22	14.0085	14.0085	Increased in gDNA g1
cg12083895		37	9	37403445	R					9.71738e-22	15.8445	15.8445	Increased in gDNA g1
cg03608515	RAP2A	37	13	98112404	F	NM_021033	Body			9.74251e-22	23.4596	23.4596	Increased in gDNA g1
cg17210803		37	10	129653554	R					9.76392e-22	15.3746	15.3746	Increased in gDNA g1
cg00746248		37	2	136787080	R					9.84055e-22	7.24079	7.24079	Increased in gDNA g1
cg14158242	CDKAL1	37	6	20689477	F	NM_017774	Body			9.91457e-22	9.22829	9.22829	Increased in gDNA g1
cg04444027	USP7	37	16	8986092	R	NM_003470	3'UTR			1.02733e-21	13.3038	13.3038	Increased in gDNA g1
cg26238393	VNN2	37	6	133072337	R	NR_034174;NR_034173;NR_110146;NR_110145;NR_110144;NR_110143;NM_001242350;NM_004665;NM_078488	Body;Body;Body;Body;Body;Body;Body;Body;Body			1.02905e-21	9.42394	9.42394	Increased in gDNA g1
cg10599130	CDK14	37	7	90406601	F	NM_001287135;NM_012395;NM_001287136;NM_001287137	Body;Body;Body;Body			1.03998e-21	15.3457	15.3457	Increased in gDNA g1
cg13794673		37	4	10732497	R					1.04328e-21	14.7517	14.7517	Increased in gDNA g1
cg05613187	TLK1	37	2	171875180	F	NM_001136555;NM_001136554;NM_012290	Body;Body;Body			1.05119e-21	8.79279	8.79279	Increased in gDNA g1
cg02239453	FBXO3	37	11	33797523	R	NM_012175;NM_033406	TSS1500;TSS1500	chr11:33795392-33796319	S_Shore	1.07209e-21	15.0321	15.0321	Increased in gDNA g1
cg10037894	DNM3	37	1	172312301	R	NM_015569;NM_001136127	Body;Body			1.08107e-21	8.61565	8.61565	Increased in gDNA g1
cg04263658		37	19	30521287	R					1.09866e-21	8.35413	8.35413	Increased in gDNA g1
cg01692143		37	17	33668674	F					1.10022e-21	9.19517	9.19517	Increased in gDNA g1
cg15288809		37	1	38639163	R					1.10537e-21	31.2805	31.2805	Increased in gDNA g1
cg12744994	GNAQ	37	9	80347053	F	NM_002072	Body			1.10593e-21	14.3637	14.3637	Increased in gDNA g1
cg26583584		37	11	75291101	F			chr11:75294067-75294815	N_Shelf	1.10882e-21	26.3665	26.3665	Increased in gDNA g1
cg11780785	PMFBP1	37	16	72206241	F	NM_031293;NM_001160213;NM_001160213	TSS200;1stExon;5'UTR			1.1091e-21	12.1504	12.1504	Increased in gDNA g1
cg20925722		37	1	88278875	R					1.11247e-21	17.3763	17.3763	Increased in gDNA g1
cg10552836	C1orf186	37	1	206290099	F	NM_001007544	TSS1500			1.11689e-21	18.3602	18.3602	Increased in gDNA g1
cg16112945	ADAMTS13	37	9	136285806	F	NR_024514;NM_139025;NM_139027;NM_139026	Body;TSS1500;TSS1500;TSS1500	chr9:136282680-136283483	S_Shelf	1.15961e-21	10.7626	10.7626	Increased in gDNA g1
cg16308790	NFATC1	37	18	77225973	R	NM_006162;NM_172388;NM_172389;NM_172387;NM_172390	Body;Body;Body;Body;Body	chr18:77227273-77227727	N_Shore	1.16342e-21	30.0943	30.0943	Increased in gDNA g1
cg04917472	CTSZ	37	20	57583286	R	NM_001336	TSS1500	chr20:57581902-57582595	S_Shore	1.17475e-21	12.843	12.843	Increased in gDNA g1
cg18477248	SYT16	37	14	62547992	F	NM_031914;NM_031914	ExonBnd;Body			1.17544e-21	12.0353	12.0353	Increased in gDNA g1
cg02842820		37	14	70699072	R			chr14:70700814-70701050	N_Shore	1.18828e-21	14.0163	14.0163	Increased in gDNA g1
cg24603102	EXT1	37	8	119011173	F	NM_000127	Body			1.19715e-21	10.5152	10.5152	Increased in gDNA g1
cg23524298	MNAT1	37	14	61216771	F	NM_002431;NM_001177963	Body;Body			1.19739e-21	5.45854	5.45854	Increased in gDNA g1
cg27520108	CORO2B	37	15	68927789	R	NM_001190456;NM_001190457;NM_006091	5'UTR;5'UTR;Body			1.20316e-21	7.80065	7.80065	Increased in gDNA g1
cg19171272		37	22	38449367	F			chr22:38453187-38453503	N_Shelf	1.214e-21	9.04069	9.04069	Increased in gDNA g1
cg14411154	ELMSAN1	37	14	74237682	R	NM_001043318	5'UTR			1.21979e-21	23.87	23.87	Increased in gDNA g1
cg04452427	MTHFD1L	37	6	151209489	F	NM_001242769;NM_015440;NM_001242767;NM_001242768	Body;Body;Body;Body			1.22257e-21	5.29485	5.29485	Increased in gDNA g1
cg09521093	RHOF	37	12	122224362	R	NM_019034	Body			1.22325e-21	0.147743	-6.76852	Decreased in gDNA g1
cg16517153		37	14	60679981	R					1.22482e-21	9.21586	9.21586	Increased in gDNA g1
cg09046193	HELLS	37	10	96351402	R	NM_001289074;NM_018063;NM_001289072;NM_001289069;NM_001289070;NM_001289067;NM_001289068;NM_001289073;NM_001289071;NM_001289075	Body;Body;Body;Body;Body;Body;Body;Body;Body;Body			1.22962e-21	10.2975	10.2975	Increased in gDNA g1
cg15563591		37	14	50426938	R					1.24236e-21	25.4028	25.4028	Increased in gDNA g1
cg09868559		37	12	96797918	R			chr12:96793191-96794530	S_Shelf	1.25489e-21	7.06027	7.06027	Increased in gDNA g1
cg22454313	NAV1	37	1	201722809	R	NM_001167738;NM_020443	Body;Body			1.26998e-21	11.2181	11.2181	Increased in gDNA g1
cg22648750		37	9	71193059	R					1.27578e-21	9.31415	9.31415	Increased in gDNA g1
cg17300220	CHST10	37	2	101010899	R	NM_004854	Body			1.27827e-21	11.5558	11.5558	Increased in gDNA g1
cg20387830	DAD1	37	14	23034326	R	NM_001344	3'UTR			1.28117e-21	21.2481	21.2481	Increased in gDNA g1
cg08264672	LY75-CD302;LY75	37	2	160735802	R	NM_001198760;NM_001198759;NM_002349	Body;Body;Body			1.3e-21	8.4481	8.4481	Increased in gDNA g1
cg12142328	USP34	37	2	61691692	R	NM_014709	Body			1.30768e-21	15.6954	15.6954	Increased in gDNA g1
cg12837880	UBE2H	37	7	129543896	R	NM_182697;NM_003344;NM_001202498	Body;Body;5'UTR			1.31021e-21	10.2041	10.2041	Increased in gDNA g1
cg25246082	TMEM156	37	4	39034284	R	NM_024943	TSS1500			1.3134e-21	6.8018	6.8018	Increased in gDNA g1
cg01592949	E2F3	37	6	20463690	R	NM_001949;NM_001243076	Body;Body			1.31438e-21	8.33422	8.33422	Increased in gDNA g1
cg12499316		37	2	106242236	F					1.31977e-21	25.0845	25.0845	Increased in gDNA g1
cg17634975	C10orf76	37	10	103663786	F	NM_024541	Body			1.32184e-21	18.4511	18.4511	Increased in gDNA g1
cg20433352	ELFN2	37	22	37782857	F	NM_052906;NR_110512	5'UTR;Body			1.32753e-21	9.1516	9.1516	Increased in gDNA g1
cg14928941	ATXN1	37	6	16420347	R	NM_001128164;NM_000332	5'UTR;5'UTR			1.34091e-21	18.3041	18.3041	Increased in gDNA g1
cg24319836	ANGPTL6	37	19	10213465	R	NM_031917	TSS200	chr19:10216812-10217340	N_Shelf	1.36246e-21	9.53887	9.53887	Increased in gDNA g1
cg02396703		37	18	56740117	R					1.37155e-21	10.7338	10.7338	Increased in gDNA g1
cg11940376		37	11	128283273	F					1.37404e-21	21.5902	21.5902	Increased in gDNA g1
cg02982740	WDR66	37	12	122429384	R	NM_144668	Body			1.37949e-21	15.0315	15.0315	Increased in gDNA g1
cg03076240		37	2	231465738	R					1.38107e-21	10.8546	10.8546	Increased in gDNA g1
cg17367049	KIZ	37	20	21209335	R	NM_018474;NM_001276389;NM_001163023;NM_001163022	Body;Body;Body;Body			1.38405e-21	8.38137	8.38137	Increased in gDNA g1
cg22879476	KCNJ6	37	21	39114939	R	NM_002240	Body			1.42185e-21	27.3738	27.3738	Increased in gDNA g1
cg08279328	TIMP2	37	17	76885660	R	NM_003255	Body			1.42916e-21	14.6695	14.6695	Increased in gDNA g1
cg17420110	SDK1	37	7	3995993	R	NM_152744	Body			1.43743e-21	22.2715	22.2715	Increased in gDNA g1
cg22392451	MAK	37	6	10839494	F	NM_001242385;NM_005906;NM_001242957	TSS1500;TSS1500;TSS1500	chr6:10838098-10838915	S_Shore	1.44122e-21	24.4056	24.4056	Increased in gDNA g1
cg12641739		37	1	235062535	R					1.44165e-21	17.191	17.191	Increased in gDNA g1
cg17492395		37	2	42180858	F					1.45129e-21	9.35961	9.35961	Increased in gDNA g1
cg09096537		37	6	139714261	F					1.45136e-21	12.0936	12.0936	Increased in gDNA g1
cg06073417	PLA1A	37	3	119316673	F	NM_015900	TSS200			1.45922e-21	12.9214	12.9214	Increased in gDNA g1
cg05959791	TULP4	37	6	158896417	R	NM_001007466;NM_020245	Body;Body			1.47866e-21	16.0016	16.0016	Increased in gDNA g1
cg09058384		37	13	109071839	R					1.48424e-21	7.58544	7.58544	Increased in gDNA g1
cg19957310	NEK1	37	4	170321764	R	NM_012224;NM_001199400;NM_001199398;NM_001199397;NM_001199399	Body;Body;Body;Body;Body			1.49271e-21	9.74931	9.74931	Increased in gDNA g1
cg02392467	LOC100505622;POU2F2	37	19	42635530	R	NR_038332;NM_002698;NM_001207025;NM_001207026;NM_001247994	TSS1500;Body;Body;Body;Body	chr19:42637277-42637684	N_Shore	1.49759e-21	8.0724	8.0724	Increased in gDNA g1
cg17755545	CSRNP3	37	2	166443975	F	NM_024969;NM_001172173	5'UTR;5'UTR			1.52338e-21	17.0286	17.0286	Increased in gDNA g1
cg09607915	FBXO11	37	2	48124557	R	NM_018693;NM_012167;NM_025133	5'UTR;5'UTR;5'UTR			1.54878e-21	11.4736	11.4736	Increased in gDNA g1
cg20296810	CPEB3	37	10	93903003	F	NM_014912;NM_001178137	Body;Body			1.55296e-21	7.54808	7.54808	Increased in gDNA g1
cg25319861		37	20	35964171	R					1.56158e-21	15.2521	15.2521	Increased in gDNA g1
cg00413728	UST	37	6	149376752	R	NM_005715	Body			1.56633e-21	25.8365	25.8365	Increased in gDNA g1
cg04774778		37	3	186239596	R					1.58878e-21	14.3149	14.3149	Increased in gDNA g1
cg12340451	CIITA	37	16	11006846	R	NR_104444;NM_000246;NM_001286403;NM_001286402	Body;Body;Body;Body			1.60715e-21	11.2067	11.2067	Increased in gDNA g1
cg27445555	GTF2I	37	7	74080076	F	NM_001518;NM_033000;NM_001280800;NM_032999;NM_033001;NM_001163636	5'UTR;5'UTR;5'UTR;5'UTR;5'UTR;5'UTR			1.61399e-21	17.4902	17.4902	Increased in gDNA g1
cg24065807		37	14	22978729	R					1.61548e-21	23.1524	23.1524	Increased in gDNA g1
cg10258591	INTS10	37	8	19706534	F	NM_018142	Body			1.62535e-21	8.58786	8.58786	Increased in gDNA g1
cg03043972		37	22	35902994	F					1.63781e-21	13.9611	13.9611	Increased in gDNA g1
cg08227501	C20orf196	37	20	5743288	R	NM_001303479;NM_001303477;NM_152504;NM_001303478	5'UTR;5'UTR;5'UTR;5'UTR			1.63953e-21	18.1081	18.1081	Increased in gDNA g1
cg21572897	CD80	37	3	119277821	R	NM_005191	5'UTR			1.64141e-21	9.79355	9.79355	Increased in gDNA g1
cg03214420	C19orf61	37	19	44257589	R	NM_019108	5'UTR	chr19:44258613-44259343	N_Shore	1.66299e-21	17.2742	17.2742	Increased in gDNA g1
cg20361664	TAOK3	37	12	118604799	F	NM_016281	Body			1.6767e-21	6.77068	6.77068	Increased in gDNA g1
cg17566737		37	15	96456154	F					1.68343e-21	9.75599	9.75599	Increased in gDNA g1
cg10941456	SIGLEC7	37	19	51656173	F	NR_102350;NM_001277201;NM_014385;NM_016543	Body;Body;Body;Body			1.69724e-21	12.5775	12.5775	Increased in gDNA g1
cg22642690		37	6	151987913	F					1.70136e-21	10.6753	10.6753	Increased in gDNA g1
cg00232076	TBC1D19	37	4	26753673	R	NM_001292054;NM_018317	Body;Body			1.72051e-21	15.8393	15.8393	Increased in gDNA g1
cg05365532	LILRB1	37	19	55128350	F	NM_006669	TSS1500			1.73228e-21	18.5193	18.5193	Increased in gDNA g1
cg04628118	C4orf45	37	4	159939568	F	NM_152543	Body			1.73759e-21	21.4351	21.4351	Increased in gDNA g1
cg06617335	LOC91450	37	15	78286905	R	NR_026998	TSS1500			1.75707e-21	5.13296	5.13296	Increased in gDNA g1
cg00478362	POU2F1	37	1	167300563	F	NR_037163;NM_002697;NM_001198786;NM_001198783	Body;Body;Body;Body			1.76103e-21	5.60698	5.60698	Increased in gDNA g1
cg24748774		37	4	86314478	F					1.76479e-21	8.07662	8.07662	Increased in gDNA g1
cg21946110	REV3L	37	6	111660132	F	NM_001286431;NM_001286432;NM_002912	Body;Body;Body			1.8445e-21	10.3179	10.3179	Increased in gDNA g1
cg01070948		37	14	54080827	R					1.8715e-21	40.7295	40.7295	Increased in gDNA g1
cg06851575		37	6	14254882	F					1.88086e-21	20.728	20.728	Increased in gDNA g1
cg13475995		37	10	5882576	R			chr10:5882303-5882635	Island	1.88946e-21	12.9929	12.9929	Increased in gDNA g1
cg25268526	XYLT1	37	16	17502886	R	NM_022166	Body			1.89218e-21	29.4862	29.4862	Increased in gDNA g1
cg11186825	SPON1	37	11	14275066	F	NM_006108	Body			1.91517e-21	5.79445	5.79445	Increased in gDNA g1
cg16037187		37	18	36191589	F					1.92294e-21	12.234	12.234	Increased in gDNA g1
cg18799946	RIN2	37	20	19933704	R	NM_001242581;NM_018993	Body;Body			1.92723e-21	13.1246	13.1246	Increased in gDNA g1
cg13063965	RASSF3	37	12	65007772	F	NR_040718;NM_178169	Body;Body	chr12:65003793-65004899	S_Shelf	1.9338e-21	26.0686	26.0686	Increased in gDNA g1
cg27243847	SLC22A5	37	5	131730593	F	NM_003060;NM_001308122	3'UTR;3'UTR			1.94471e-21	21.8468	21.8468	Increased in gDNA g1
cg16854275	PNOC	37	8	28196246	F	NM_001284244;NM_001284244;NM_006228	1stExon;5'UTR;Body			1.96932e-21	25.8113	25.8113	Increased in gDNA g1
cg15532942	NFATC1	37	18	77220712	F	NM_006162;NM_172388;NM_172389;NM_172387;NM_172390	Body;Body;Body;Body;Body	chr18:77221855-77222111	N_Shore	1.97218e-21	8.57001	8.57001	Increased in gDNA g1
cg12223258	DCAKD	37	17	43117026	R	NM_024819;NM_001128631	5'UTR;5'UTR			1.97696e-21	6.57689	6.57689	Increased in gDNA g1
cg11996349		37	22	33643838	R					1.97883e-21	10.5572	10.5572	Increased in gDNA g1
cg08451313		37	19	35975802	R					1.99065e-21	17.7332	17.7332	Increased in gDNA g1
cg24897408		37	18	32990700	F					1.99191e-21	8.39286	8.39286	Increased in gDNA g1
cg09197279		37	2	196966508	F					2.04097e-21	21.9855	21.9855	Increased in gDNA g1
cg10130008	RAB30	37	11	82746645	R	NM_001286059;NM_001286061;NM_014488;NM_001286060	TSS1500;5'UTR;5'UTR;5'UTR			2.07559e-21	4.27811	4.27811	Increased in gDNA g1
cg08102294	IQSEC1	37	3	13063918	F	NM_001134382	Body			2.07849e-21	10.2614	10.2614	Increased in gDNA g1
cg13648087	NCOA7;NCOA7-AS1	37	6	126128689	R	NM_001199620;NM_001199619;NM_181782;NM_001122842;NM_001199621;NR_126386	5'UTR;5'UTR;5'UTR;5'UTR;5'UTR;Body			2.12531e-21	12.4489	12.4489	Increased in gDNA g1
cg21832763	FAXC	37	6	99781117	R	NM_032511	Body			2.12968e-21	21.4783	21.4783	Increased in gDNA g1
cg04099876		37	2	9232531	R					2.13707e-21	6.73732	6.73732	Increased in gDNA g1
cg04188277		37	10	121255934	F					2.16191e-21	11.0354	11.0354	Increased in gDNA g1
cg07301376	RABGAP1L	37	1	174188831	F	NM_014857	Body			2.17731e-21	7.01855	7.01855	Increased in gDNA g1
cg01900237		37	11	6682135	F					2.18468e-21	22.2675	22.2675	Increased in gDNA g1
cg09854726	FKBP2	37	11	64007569	R	NM_004470;NM_001135208	TSS1500;TSS1500	chr11:64008283-64009487	N_Shore	2.24607e-21	9.41642	9.41642	Increased in gDNA g1
cg23275914	TTLL10	37	1	1114914	F	NM_001130045;NM_153254	Body;TSS200	chr1:1115574-1116006	N_Shore	2.25922e-21	9.61327	9.61327	Increased in gDNA g1
cg11079441	ASAP1	37	8	131432739	F	NM_001247996;NM_018482	5'UTR;5'UTR			2.26612e-21	14.912	14.912	Increased in gDNA g1
cg22051510	LOC100506551;FBXW8	37	12	117415829	R	NR_103809;NM_012174;NM_153348	Body;Body;Body			2.32114e-21	9.36614	9.36614	Increased in gDNA g1
cg00079656	C5orf42	37	5	37185318	R	NM_023073	Body			2.33734e-21	10.6282	10.6282	Increased in gDNA g1
cg08089221	SLC2A9	37	4	9992106	F	NM_020041;NM_001001290	Body;Body			2.34193e-21	4.74409	4.74409	Increased in gDNA g1
cg19882315	BLK	37	8	11351846	R	NM_001715;NM_001715	5'UTR;1stExon			2.3595e-21	22.2717	22.2717	Increased in gDNA g1
cg18252328		37	2	8549078	F					2.37281e-21	12.8855	12.8855	Increased in gDNA g1
cg00679763	UBE2Z	37	17	46993161	R	NM_023079	Body			2.39072e-21	17.0897	17.0897	Increased in gDNA g1
cg25241502	RYR1	37	19	39038342	R	NM_000540;NM_001042723	Body;Body			2.39662e-21	23.3899	23.3899	Increased in gDNA g1
cg09654881	NFIA	37	1	61586157	R	NM_001145511;NM_001145512;NM_001134673;NM_005595	Body;Body;Body;Body			2.39702e-21	7.31055	7.31055	Increased in gDNA g1
cg27434114	LOC100507065	37	12	66007516	F	NR_120434;NR_120431;NR_120432;NR_120433	Body;Body;Body;Body			2.41351e-21	8.07875	8.07875	Increased in gDNA g1
cg11650874	CHID1	37	11	907967	R	NM_001142674;NM_023947;NM_001142676;NM_001142675;NM_001142677	5'UTR;5'UTR;5'UTR;5'UTR;5'UTR	chr11:910242-910500	N_Shelf	2.44996e-21	8.15304	8.15304	Increased in gDNA g1
cg07963670	LOXL2	37	8	23161764	F	NM_002318	Body			2.45068e-21	5.98093	5.98093	Increased in gDNA g1
cg19682001	RHBDD1	37	2	227727409	R	NM_001167608;NM_032276	5'UTR;5'UTR			2.45087e-21	9.14186	9.14186	Increased in gDNA g1
cg14014990	RBMS3;RBMS3-AS3	37	3	29321523	F	NM_014483;NM_001177712;NM_001177711;NM_001003793;NM_001003792;NR_109804	TSS1500;TSS1500;TSS1500;TSS1500;TSS1500;Body			2.45164e-21	8.99326	8.99326	Increased in gDNA g1
cg03445896	LPAR4	37	X	78010565	R	NM_005296	Body			2.48166e-21	7.99843	7.99843	Increased in gDNA g1
cg06802275	TSPAN33	37	7	128786374	R	NM_178562	Body	chr7:128784695-128785096	S_Shore	2.4974e-21	25.159	25.159	Increased in gDNA g1
cg13883173	CFAP57	37	1	43687410	R	NM_001195831	Body			2.49814e-21	17.6329	17.6329	Increased in gDNA g1
cg07220750		37	7	35769215	R					2.50104e-21	13.5216	13.5216	Increased in gDNA g1
cg13503476		37	1	113599742	R					2.51654e-21	12.7434	12.7434	Increased in gDNA g1
cg01033844	CDC25B	37	20	3780586	R	NM_001287524;NM_001287518;NM_001287517;NM_001287516;NM_021873;NM_021872;NM_004358;NM_001287522;NM_001287520;NM_001287519	TSS200;Body;Body;Body;Body;Body;Body;Body;Body;Body	chr20:3776618-3777374	S_Shelf	2.53855e-21	17.766	17.766	Increased in gDNA g1
cg17229371	LPCAT1	37	5	1485470	F	NM_024830	Body	chr5:1483763-1484069	S_Shore	2.5398e-21	11.0611	11.0611	Increased in gDNA g1
cg04369211		37	5	138783504	R					2.62368e-21	11.8586	11.8586	Increased in gDNA g1
cg00809787		37	2	8793790	F					2.63001e-21	9.67744	9.67744	Increased in gDNA g1
cg16170385	AZIN1-AS1	37	8	103902386	F	NR_126339;NR_126338	Body;Body			2.64281e-21	14.1001	14.1001	Increased in gDNA g1
cg15906007	DDX17	37	22	38890714	R	NM_001098504;NM_006386	Body;Body			2.72078e-21	0.0899574	-11.1164	Decreased in gDNA g1
cg07333427		37	11	123376426	F					2.75109e-21	9.83427	9.83427	Increased in gDNA g1
cg05327549	GPATCH8	37	17	42480151	F	NM_001304943;NM_001304940;NM_001304942;NM_001304941;NM_001002909;NM_001304939	Body;Body;Body;Body;Body;Body			2.7546e-21	10.1028	10.1028	Increased in gDNA g1
cg09950449	SYT16	37	14	62547872	F	NM_031914	Body			2.76562e-21	12.5559	12.5559	Increased in gDNA g1
cg14443182	DNAJB5	37	9	34994200	R	NM_001135005;NM_012266;NM_001135004	Body;Body;Body			2.76808e-21	5.05153	5.05153	Increased in gDNA g1
cg03146595		37	19	11675777	F					2.81357e-21	10.0316	10.0316	Increased in gDNA g1
cg01159791	SMIM14	37	4	39611476	F	NM_174921	5'UTR			2.85104e-21	17.2648	17.2648	Increased in gDNA g1
cg10192360	IFNGR2;TMEM50B	37	21	34807694	F	NM_005534;NR_040016	Body;Body			2.86407e-21	9.45794	9.45794	Increased in gDNA g1
cg17274126	ANK1	37	8	41522935	R	NM_001142445;NM_020480;NM_020478;NM_020475;NM_020477;NM_020476;NM_001142446;NM_000037	TSS200;TSS200;TSS200;Body;Body;Body;Body;Body			2.87548e-21	9.03465	9.03465	Increased in gDNA g1
cg00310412	SEMA7A	37	15	74724918	R	NM_003612;NM_001146029;NM_001146030	Body;Body;5'UTR	chr15:74725323-74726487	N_Shore	2.8755e-21	8.2928	8.2928	Increased in gDNA g1
cg16616540		37	4	153481027	F					2.87723e-21	6.47266	6.47266	Increased in gDNA g1
cg06387870	EEPD1	37	7	36300278	F	NM_030636	Body			2.88362e-21	9.70558	9.70558	Increased in gDNA g1
cg26861209	BHLHE40-AS1	37	3	5015111	F	NR_125916;NR_125915;NR_037903	Body;Body;Body			2.91587e-21	6.97577	6.97577	Increased in gDNA g1
cg02696067	DDR1	37	6	30850977	R	NM_001954;NM_013993	TSS1500;TSS1500	chr6:30852102-30852676	N_Shore	2.92722e-21	16.3487	16.3487	Increased in gDNA g1
cg10797659		37	4	146971189	R					2.94447e-21	10.12	10.12	Increased in gDNA g1
cg10641762		37	19	14688993	R					2.95077e-21	19.5728	19.5728	Increased in gDNA g1
cg16481355	SH3RF2	37	5	145348745	F	NM_152550	Body			3.00836e-21	5.88935	5.88935	Increased in gDNA g1
cg27043769	ZC3H7A	37	16	11875806	R	NM_014153	Body			3.04713e-21	21.3528	21.3528	Increased in gDNA g1
cg01321230		37	11	46288284	F					3.05502e-21	5.97551	5.97551	Increased in gDNA g1
cg08041089		37	2	231466333	R					3.05601e-21	5.64045	5.64045	Increased in gDNA g1
cg21611682	LRP5	37	11	68138269	F	NM_002335	Body			3.05649e-21	14.7991	14.7991	Increased in gDNA g1
cg00716290	RAPGEF3	37	12	48134398	F	NM_001098532;NM_006105;NM_001098531	Body;Body;Body			3.08589e-21	16.4572	16.4572	Increased in gDNA g1
cg06901122	SYBU	37	8	110608299	R	NM_001099749;NM_001099755;NM_001099746;NM_001099756;NM_001099753;NM_001099754;NM_017786;NM_001099743;NM_001099752;NM_001099751;NM_001099750;NM_001099748;NM_001099747;NM_001099745;NM_001099744	Body;Body;Body;Body;Body;Body;Body;Body;Body;Body;Body;Body;Body;Body;Body			3.09245e-21	10.138	10.138	Increased in gDNA g1
cg15325760	GNAQ	37	9	80347105	R	NM_002072	Body			3.09295e-21	21.0818	21.0818	Increased in gDNA g1
cg23001905		37	19	1265302	R			chr19:1265854-1269943	N_Shore	3.10294e-21	20.6105	20.6105	Increased in gDNA g1
cg19405799		37	2	161755116	R					3.10321e-21	8.56647	8.56647	Increased in gDNA g1
cg10443999	SLC1A2	37	11	35355993	F	NM_004171;NM_001252652;NM_001195728	Body;5'UTR;5'UTR			3.11969e-21	12.3697	12.3697	Increased in gDNA g1
cg15742712		37	1	198568202	F					3.12178e-21	21.8798	21.8798	Increased in gDNA g1
cg11358199		37	2	8453529	R					3.12839e-21	11.7226	11.7226	Increased in gDNA g1
cg27536433	EPB41L1	37	20	34713354	R	NM_001258330;NM_001258330;NM_001258331;NM_001258329;NM_177996	ExonBnd;5'UTR;5'UTR;5'UTR;5'UTR			3.15444e-21	13.004	13.004	Increased in gDNA g1
cg03754857		37	2	196515502	R					3.24224e-21	5.48259	5.48259	Increased in gDNA g1
cg10574570		37	12	92860575	R					3.26165e-21	27.0414	27.0414	Increased in gDNA g1
cg03678039	CYGB	37	17	74525066	F	NM_134268	Body			3.29297e-21	11.8808	11.8808	Increased in gDNA g1
cg15415956	SWAP70	37	11	9710671	F	NM_015055;NM_001297714	Body;Body			3.32144e-21	11.8776	11.8776	Increased in gDNA g1
cg13640430		37	20	37082970	F					3.32438e-21	15.4481	15.4481	Increased in gDNA g1
cg20018425	PANX2	37	22	50614877	F	NM_052839;NR_027691;NM_001160300	Body;Body;Body	chr22:50615278-50617900	N_Shore	3.34403e-21	8.73047	8.73047	Increased in gDNA g1
cg17631577		37	5	112265124	F					3.36088e-21	7.04099	7.04099	Increased in gDNA g1
cg16527411		37	12	92860048	R					3.36141e-21	7.51412	7.51412	Increased in gDNA g1
cg00222455	MIR548AC	37	3	23632628	F	NR_039621	Body			3.37417e-21	18.7284	18.7284	Increased in gDNA g1
cg11966136	PLXNC1	37	12	94648248	F	NM_005761	Body			3.39324e-21	5.37952	5.37952	Increased in gDNA g1
cg17920789	LRCH1	37	13	47152525	R	NM_015116;NM_001164213;NM_001164211	Body;Body;Body			3.41124e-21	17.7612	17.7612	Increased in gDNA g1
cg17630073	FAM49B	37	8	131007500	F	NR_046361;NR_046360	Body;Body			3.42297e-21	0.148921	-6.71495	Decreased in gDNA g1
cg17867252	KCNQ5-IT1	37	6	73364350	F	NR_120503;NM_001160132;NM_001160134;NM_001160133;NM_001160130;NM_019842	Body;Body;Body;Body;Body;Body			3.42738e-21	12.4678	12.4678	Increased in gDNA g1
cg08428292		37	16	85981373	F			chr16:85981652-85981965	N_Shore	3.4374e-21	46.7344	46.7344	Increased in gDNA g1
cg10109874		37	19	46210471	R					3.45209e-21	9.96765	9.96765	Increased in gDNA g1
cg00528492	HLA-DRA	37	6	32408863	R	NM_019111	Body			3.49661e-21	9.40177	9.40177	Increased in gDNA g1
cg15278374	GPR133	37	12	131576088	F	NM_198827	Body	chr12:131572501-131572945	S_Shelf	3.5009e-21	25.49	25.49	Increased in gDNA g1
cg00208709	SMARCB1	37	22	24143603	R	NM_003073;NM_001007468	Body;Body			3.57604e-21	8.19671	8.19671	Increased in gDNA g1
cg20892139	RAB43;ISY1-RAB43	37	3	128838576	F	NM_198490;NM_001204886;NM_001204885;NM_001204884;NM_001204883;NM_001204887;NM_001204888;NM_001204890	Body;Body;Body;Body;Body;Body;Body;Body	chr3:128839934-128840633	N_Shore	3.58932e-21	0.100515	-9.94873	Decreased in gDNA g1
cg09249657	RBM47	37	4	40518806	R	NM_019027;NM_001098634	TSS1500;5'UTR			3.58967e-21	8.3203	8.3203	Increased in gDNA g1
cg25330245		37	14	77502845	F			chr14:77499154-77499502	S_Shelf	3.59992e-21	8.45961	8.45961	Increased in gDNA g1
cg11184245		37	6	53291636	R					3.62758e-21	10.401	10.401	Increased in gDNA g1
cg03035167	SPATS2L	37	2	201336269	R	NM_001100422;NM_015535;NM_001100424;NM_001100423	Body;Body;Body;Body			3.66062e-21	16.8328	16.8328	Increased in gDNA g1
cg20169746		37	6	166615934	F					3.6724e-21	11.8975	11.8975	Increased in gDNA g1
cg18627139	SYT16	37	14	62548033	F	NM_031914	Body			3.69109e-21	9.89115	9.89115	Increased in gDNA g1
cg16801708	CWC27	37	5	64110063	R	NM_001297644;NM_005869	Body;Body			3.70039e-21	11.6525	11.6525	Increased in gDNA g1
cg24308064		37	15	82158599	F					3.71692e-21	15.7967	15.7967	Increased in gDNA g1
cg06983939	SNX29P1	37	16	21369654	R	NR_045011	Body			3.73253e-21	16.1286	16.1286	Increased in gDNA g1
cg21274723		37	11	34842625	R					3.7845e-21	25.9164	25.9164	Increased in gDNA g1
cg11566441	DIXDC1	37	11	111887338	F	NM_033425;NM_001037954	Body;Body			3.84731e-21	20.5007	20.5007	Increased in gDNA g1
cg02087002		37	2	234132356	R					3.84877e-21	8.18738	8.18738	Increased in gDNA g1
cg02154686	CD81	37	11	2415029	R	NM_001297649;NM_004356	5'UTR;Body	chr11:2417650-2417993	N_Shelf	3.88069e-21	9.88104	9.88104	Increased in gDNA g1
cg06778363		37	1	229208186	R					3.90109e-21	9.8113	9.8113	Increased in gDNA g1
cg09803068	C4orf22	37	4	81797092	R	NM_152770;NM_001206997	Body;Body			3.90487e-21	18.6493	18.6493	Increased in gDNA g1
cg04094885	ZPBP2	37	17	38023830	F	NM_199321;NM_198844	TSS1500;TSS1500	chr17:38024145-38024637	N_Shore	3.91338e-21	16.061	16.061	Increased in gDNA g1
cg23134239		37	3	150370943	R					3.92263e-21	20.735	20.735	Increased in gDNA g1
cg18260755	FLT3	37	13	28631240	F	NR_130706;NM_004119	Body;Body			3.94795e-21	9.68123	9.68123	Increased in gDNA g1
cg07568203	OR51B5	37	11	5365377	R	NM_001005567	TSS1500			3.9536e-21	9.07073	9.07073	Increased in gDNA g1
cg16134073	JARID2	37	6	15359675	F	NM_004973;NM_001267040	Body;5'UTR			4.02104e-21	10.0668	10.0668	Increased in gDNA g1
cg10607555		37	12	14338808	R					4.03056e-21	12.9063	12.9063	Increased in gDNA g1
cg25449593	RBM20	37	10	112583251	F	NM_001134363;NM_001134363	ExonBnd;Body			4.0741e-21	10.8073	10.8073	Increased in gDNA g1
cg01655958	PAPLN	37	14	73709663	R	NM_173462	Body	chr14:73712288-73712911	N_Shelf	4.07957e-21	6.04861	6.04861	Increased in gDNA g1
cg04950342		37	3	30544522	F					4.0839e-21	6.3683	6.3683	Increased in gDNA g1
cg01481224		37	7	47760507	R					4.08892e-21	9.4488	9.4488	Increased in gDNA g1
cg27597505		37	12	54148217	R			chr12:54144562-54145470	S_Shelf	4.13882e-21	16.5929	16.5929	Increased in gDNA g1
cg27256177	PLEKHA5	37	12	19426521	R	NM_001256787;NM_001143821;NM_019012;NM_001256470	Body;Body;Body;Body			4.15451e-21	8.60812	8.60812	Increased in gDNA g1
cg01336625		37	4	74669009	F					4.20422e-21	7.71268	7.71268	Increased in gDNA g1
cg20140034	POU2AF1	37	11	111250355	R	NM_006235	TSS200			4.28707e-21	10.7963	10.7963	Increased in gDNA g1
cg08333580	SLC1A2	37	11	35335229	R	NM_001252652;NM_001195728;NM_004171	Body;Body;Body			4.3559e-21	27.0581	27.0581	Increased in gDNA g1
cg17055489	LOC285740	37	6	143888190	R	NR_027113	Body			4.44723e-21	20.5967	20.5967	Increased in gDNA g1
cg21504750	PDE4DIP;NBPF20;NBPF9	37	1	144966130	F	NM_001198834;NM_014644;NM_001198832;NM_001002812;NM_001002810;NM_001195260;NM_001195261;NM_022359;NM_001278267;NM_001277444	Body;Body;Body;Body;Body;Body;Body;Body;Body;Body			4.471e-21	27.6241	27.6241	Increased in gDNA g1
cg11399955	SNX10	37	7	26375642	F	NM_001199835;NM_013322;NR_037670	5'UTR;5'UTR;Body			4.47294e-21	6.28229	6.28229	Increased in gDNA g1
cg17524466	CCR5;LOC102724297	37	3	46411369	R	NM_000579;NM_001100168;NR_125406	TSS1500;TSS1500;Body			4.48537e-21	10.2461	10.2461	Increased in gDNA g1
cg21200735		37	17	62000113	F					4.62154e-21	7.77849	7.77849	Increased in gDNA g1
cg26748295		37	3	114010259	R					4.66393e-21	19.4294	19.4294	Increased in gDNA g1
cg02014217	FGFRL1	37	4	1015600	F	NM_001004358;NM_001004356;NM_021923	Body;Body;Body	chr4:1017524-1018938	N_Shore	4.66963e-21	9.08625	9.08625	Increased in gDNA g1
cg05925946	SMU1	37	9	33065230	R	NM_018225	Body			4.69385e-21	17.9633	17.9633	Increased in gDNA g1
cg08550194	GRID1	37	10	88047959	F	NM_017551	Body			4.74625e-21	27.9455	27.9455	Increased in gDNA g1
cg26069271	SYT17	37	16	19222152	F	NM_016524;NM_001308157	Body;Body			4.77005e-21	8.6555	8.6555	Increased in gDNA g1
cg07221309	LOC100506023	37	1	173211023	F	NR_037845	Body			4.79263e-21	7.5719	7.5719	Increased in gDNA g1
cg12629515	HIST1H3J;HIST1H2BO	37	6	27859811	R	NM_003535;NM_003527	TSS1500;TSS1500	chr6:27860653-27860918	N_Shore	4.79793e-21	8.23654	8.23654	Increased in gDNA g1
cg16327740		37	1	199479620	F					4.80574e-21	5.63022	5.63022	Increased in gDNA g1
cg13910020		37	1	235184122	F					4.89938e-21	33.4068	33.4068	Increased in gDNA g1
cg04930062		37	9	37369882	R					4.94115e-21	14.5475	14.5475	Increased in gDNA g1
cg26740709	METTL8	37	2	172177062	F	NM_024770	3'UTR			4.96194e-21	18.2145	18.2145	Increased in gDNA g1
cg00704359	NUMB	37	14	73869495	R	NM_003744;NM_001005743;NM_001005745;NM_001005744	5'UTR;5'UTR;5'UTR;5'UTR			4.99651e-21	31.0346	31.0346	Increased in gDNA g1
cg21686632	VPS13D	37	1	12348112	F	NM_015378;NM_018156	Body;Body			5.0086e-21	12.7279	12.7279	Increased in gDNA g1
cg04246882		37	14	99592323	F					5.01425e-21	11.6321	11.6321	Increased in gDNA g1
cg02769540		37	2	217736870	R					5.04072e-21	6.99353	6.99353	Increased in gDNA g1
cg11217679	TPD52	37	8	81070832	R	NR_105037;NR_105036;NR_105035;NR_105034;NM_005079;NM_001025253;NM_001287144	Body;Body;Body;Body;Body;Body;Body			5.08192e-21	9.57054	9.57054	Increased in gDNA g1
cg00932483		37	3	193583476	R			chr3:193587352-193587889	N_Shelf	5.10492e-21	10.3289	10.3289	Increased in gDNA g1
cg06374185	LIMD1	37	3	45637480	F	NM_014240	1stExon	chr3:45635090-45635932	S_Shore	5.15305e-21	18.0944	18.0944	Increased in gDNA g1
cg01076059	ATE1	37	10	123513816	F	NR_110006;NM_001288734;NM_001288735;NM_007041;NM_001001976;NM_001288736	Body;Body;Body;Body;Body;Body			5.21722e-21	9.05323	9.05323	Increased in gDNA g1
cg14669309	TCL1A	37	14	96177915	R	NM_021966;NM_001098725;NR_049726	3'UTR;3'UTR;Body	chr14:96180256-96180848	N_Shelf	5.33241e-21	10.7103	10.7103	Increased in gDNA g1
cg18557338	NBAS	37	2	15680242	F	NR_052013;NM_015909	Body;Body			5.36772e-21	6.39608	6.39608	Increased in gDNA g1
cg12367036		37	8	129401946	R					5.41218e-21	14.5243	14.5243	Increased in gDNA g1
cg09001981	KSR2	37	12	118327235	R	NM_173598	Body			5.46275e-21	13.0002	13.0002	Increased in gDNA g1
cg14646977	NRM;KIAA1949	37	6	30656667	F	NM_007243;NM_133471	Body;TSS1500	chr6:30654392-30654934	S_Shore	5.48453e-21	6.20858	6.20858	Increased in gDNA g1
cg15415194		37	8	859154	F					5.51674e-21	23.3316	23.3316	Increased in gDNA g1
cg14484681	SETX	37	9	135158694	F	NM_015046	Body			5.54094e-21	3.2856	3.2856	Increased in gDNA g1
cg13120521	CLNK	37	4	10675507	R	NM_052964	5'UTR			5.56989e-21	16.1475	16.1475	Increased in gDNA g1
cg09777743	IKZF2	37	2	213886329	F	NM_001079526;NM_016260	Body;Body			5.57049e-21	4.70527	4.70527	Increased in gDNA g1
cg13942103		37	1	111177829	R					5.59117e-21	27.9909	27.9909	Increased in gDNA g1
cg05783053	GAB2	37	11	78021613	F	NM_012296;NM_080491	5'UTR;Body			5.6491e-21	22.0975	22.0975	Increased in gDNA g1
cg14954728		37	3	42108724	F					5.65256e-21	19.2121	19.2121	Increased in gDNA g1
cg07113062	SFI1	37	22	31943142	R	NM_001007467;NM_014775;NM_001258325;NM_001258327;NM_001258326	Body;Body;Body;Body;Body			5.6882e-21	9.62897	9.62897	Increased in gDNA g1
cg18316498	POU2AF1	37	11	111250196	R	NM_006235	TSS200			5.75524e-21	24.8309	24.8309	Increased in gDNA g1
cg18413607	MYLK	37	3	123368152	F	NM_053025;NM_053026;NM_053028;NM_053027	Body;Body;Body;Body			5.84565e-21	9.06141	9.06141	Increased in gDNA g1
cg04404427		37	8	123630361	R					5.85588e-21	10.4256	10.4256	Increased in gDNA g1
cg11035519	ST14	37	11	130051458	F	NM_021978	Body			5.85849e-21	7.54401	7.54401	Increased in gDNA g1
cg22340370	MAD1L1	37	7	2019882	R	NM_003550;NM_001013837;NM_001013836	Body;Body;Body	chr7:2019763-2020100	Island	5.93744e-21	5.85636	5.85636	Increased in gDNA g1
cg13687887	EBF1	37	5	158179519	R	NM_001290360;NM_024007;NM_182708	Body;Body;Body			5.99907e-21	22.6409	22.6409	Increased in gDNA g1
cg19845971	ADK	37	10	76443751	F	NM_006721;NM_001202450;NM_001123;NM_001202449	Body;Body;Body;Body			6.04568e-21	7.39811	7.39811	Increased in gDNA g1
cg15353890	GTF2H3	37	12	124140125	R	NM_001271867;NM_001271868;NM_001516;NM_001271866	Body;Body;Body;Body			6.06345e-21	6.20406	6.20406	Increased in gDNA g1
cg23148925	KCND2	37	7	120042520	F	NM_012281	Body			6.17697e-21	10.3832	10.3832	Increased in gDNA g1
cg12146023	MARCH1	37	4	164666195	R	NM_001166373	Body			6.19332e-21	20.8038	20.8038	Increased in gDNA g1
cg05242915		37	19	1263080	F			chr19:1260264-1261334	S_Shore	6.1934e-21	5.71853	5.71853	Increased in gDNA g1
cg26406292	HIP1	37	7	75292248	F	NM_005338	Body			6.25984e-21	12.1197	12.1197	Increased in gDNA g1
cg03637719	VAV2	37	9	136687598	F	NM_003371;NM_001134398	Body;Body			6.33927e-21	4.76464	4.76464	Increased in gDNA g1
cg03111040	SNX25	37	4	186141127	R	NM_031953	5'UTR			6.34074e-21	6.63291	6.63291	Increased in gDNA g1
cg19093940		37	7	17199668	R					6.56998e-21	9.18196	9.18196	Increased in gDNA g1
cg23045459		37	1	199479834	R					6.58467e-21	10.9113	10.9113	Increased in gDNA g1
cg12311175	NDST3	37	4	118975504	F	NM_004784	Body			6.58729e-21	6.58739	6.58739	Increased in gDNA g1
cg01008602	TRIM35	37	8	27144085	F	NM_171982	3'UTR	chr8:27145131-27145601	N_Shore	6.59927e-21	0.152052	-6.57669	Decreased in gDNA g1
cg15751131	SLC37A3	37	7	140090416	R	NM_207113;NM_032295	5'UTR;5'UTR			6.66529e-21	17.5778	17.5778	Increased in gDNA g1
cg04352288	CA5A	37	16	87958407	R	NM_001739	Body			6.68386e-21	11.5847	11.5847	Increased in gDNA g1
cg18880986	FBXL18	37	7	5534951	F	NM_024963	Body	chr7:5534384-5534766	S_Shore	6.7221e-21	3.32054	3.32054	Increased in gDNA g1
cg06953270		37	14	98059806	R					6.79918e-21	7.25552	7.25552	Increased in gDNA g1
cg18649943	LOC100506457	37	2	12626802	F	NR_110196	Body			6.82716e-21	23.3961	23.3961	Increased in gDNA g1
cg09501047	PBX1	37	1	164615911	R	NM_002585	Body			6.87454e-21	6.53803	6.53803	Increased in gDNA g1
cg19286773	NPLOC4	37	17	79565739	F	NM_017921	Body			6.94978e-21	29.389	29.389	Increased in gDNA g1
cg00757950		37	8	66791763	R					6.97495e-21	11.066	11.066	Increased in gDNA g1
cg07782767	DLEU1	37	13	50727184	F	NR_109974	Body			7.0284e-21	10.6918	10.6918	Increased in gDNA g1
cg25731731	LINC00598	37	13	41019891	R	NR_024506;NR_024507	Body;Body			7.0454e-21	15.654	15.654	Increased in gDNA g1
cg08344186	LOC101929468;CXXC4	37	4	105411270	R	NR_125926;NM_025212	TSS1500;Body	chr4:105412655-105412942	N_Shore	7.06804e-21	6.25523	6.25523	Increased in gDNA g1
cg15222091	CCR6	37	6	167536069	F	NM_004367;NM_031409	5'UTR;TSS200			7.0962e-21	12.5732	12.5732	Increased in gDNA g1
cg04258411	DENND5B	37	12	31739733	F	NM_144973;NM_001308339	Body;5'UTR	chr12:31742760-31744324	N_Shelf	7.15128e-21	7.89912	7.89912	Increased in gDNA g1
cg05746406		37	21	43889627	R					7.16763e-21	20.7875	20.7875	Increased in gDNA g1
cg06060703	CCDC78	37	16	773998	R	NM_001031737	Body	chr16:770620-772158	S_Shore	7.17091e-21	10.0162	10.0162	Increased in gDNA g1
cg05228846		37	14	55925656	R					7.22395e-21	14.325	14.325	Increased in gDNA g1
cg11348106	SEC14L1	37	17	75208807	R	NM_001143999;NM_003003;NM_001143998;NM_001039573;NM_001144001	Body;Body;Body;Body;Body	chr17:75209459-75209672	N_Shore	7.26078e-21	17.7204	17.7204	Increased in gDNA g1
cg20728000		37	5	57637089	F					7.27882e-21	7.14404	7.14404	Increased in gDNA g1
cg25237400	SFSWAP	37	12	132255332	R	NM_001261411;NM_004592	Body;Body			7.40468e-21	6.03485	6.03485	Increased in gDNA g1
cg20576363		37	12	121115695	R					7.49754e-21	15.5743	15.5743	Increased in gDNA g1
cg18315680	KCNN3	37	1	154833117	R	NM_002249;NM_170782	Body;TSS1500			7.52341e-21	6.30053	6.30053	Increased in gDNA g1
cg06387582	ABR	37	17	1084653	R	NM_021962;NM_001159746	TSS1500;5'UTR	chr17:1082376-1083833	S_Shore	7.6125e-21	17.2431	17.2431	Increased in gDNA g1
cg05288075	GSAP	37	7	77022728	R	NM_017439	Body			7.61541e-21	25.1014	25.1014	Increased in gDNA g1
cg08513084	LINC00598	37	13	41006654	R	NR_024506;NR_024507	Body;Body			7.62161e-21	10.2641	10.2641	Increased in gDNA g1
cg19600101		37	17	73074717	F			chr17:73073313-73073941	S_Shore	7.68834e-21	11.0032	11.0032	Increased in gDNA g1
cg22906796	SLC8A3	37	14	70650823	R	NR_104122;NM_058240;NM_033262;NM_182932;NM_183002	Body;5'UTR;5'UTR;5'UTR;5'UTR			7.76476e-21	6.50558	6.50558	Increased in gDNA g1
cg11824750	PANK2	37	20	3888037	F	NM_024960;NM_153638;NM_153640	5'UTR;Body;5'UTR			7.81647e-21	11.5174	11.5174	Increased in gDNA g1
cg14921047	LILRB1	37	19	55128028	R	NM_006669	TSS1500			7.89181e-21	5.3147	5.3147	Increased in gDNA g1
cg22110158	ST14	37	11	130036542	F	NM_021978	Body			7.89615e-21	12.7011	12.7011	Increased in gDNA g1
cg27520924		37	3	151845056	R					7.92249e-21	39.9749	39.9749	Increased in gDNA g1
cg25141485		37	15	63766258	F					8.06868e-21	23.1552	23.1552	Increased in gDNA g1
cg26000509	OTOA	37	16	21715051	R	NM_170664;NM_144672;NM_001161683	TSS1500;Body;Body			8.07905e-21	17.8877	17.8877	Increased in gDNA g1
cg03726739	SLIT3	37	5	168254759	F	NM_003062	Body			8.29007e-21	10.0047	10.0047	Increased in gDNA g1
cg06430509		37	21	44853470	F					8.30629e-21	15.4191	15.4191	Increased in gDNA g1
cg04100967		37	22	42752683	R					8.32866e-21	9.36513	9.36513	Increased in gDNA g1
cg26098993		37	1	192514306	F					8.38131e-21	10.9213	10.9213	Increased in gDNA g1
cg23931884	CD86	37	3	121810393	R	NM_001206925;NM_001206924;NM_175862;NM_176892;NM_006889	5'UTR;Body;Body;5'UTR;5'UTR			8.47246e-21	17.1011	17.1011	Increased in gDNA g1
cg00623437	CPEB3	37	10	94025806	F	NM_014912	5'UTR			8.48198e-21	6.78217	6.78217	Increased in gDNA g1
cg02287325	CTRB1	37	16	75252355	F	NM_001906	TSS1500			8.77889e-21	5.09619	5.09619	Increased in gDNA g1
cg08912106		37	10	95027640	R					8.78521e-21	23.177	23.177	Increased in gDNA g1
cg09959020	SOGA1	37	20	35473633	R	NM_080627;NM_199181	Body;5'UTR			8.78987e-21	7.41496	7.41496	Increased in gDNA g1
cg02892132	SYT17	37	16	19222187	F	NM_016524;NM_001308157	Body;Body			8.79814e-21	9.39113	9.39113	Increased in gDNA g1
cg24332126		37	1	205795767	F					8.85356e-21	9.3045	9.3045	Increased in gDNA g1
cg09177094		37	1	158132866	F					8.89727e-21	18.6234	18.6234	Increased in gDNA g1
cg17845669		37	6	470823	R					8.93412e-21	6.66931	6.66931	Increased in gDNA g1
cg21450863	HECW1	37	7	43350610	F	NM_001287059;NM_015052	Body;Body			8.94508e-21	7.04904	7.04904	Increased in gDNA g1
cg13542368		37	10	95049539	R					8.96254e-21	8.07869	8.07869	Increased in gDNA g1
cg02162443	SLC24A3	37	20	19687393	F	NM_020689	Body			9.02163e-21	18.0582	18.0582	Increased in gDNA g1
cg11681353	CCDC13	37	3	42755235	R	NM_144719	Body			9.04342e-21	4.86905	4.86905	Increased in gDNA g1
cg08961187	MDGA1	37	6	37648275	F	NM_153487	Body			9.05923e-21	8.60617	8.60617	Increased in gDNA g1
cg11241851		37	19	52214448	F			chr19:52216659-52217389	N_Shelf	9.08139e-21	25.7327	25.7327	Increased in gDNA g1
cg01620888		37	20	35962425	F					9.08554e-21	4.18219	4.18219	Increased in gDNA g1
cg27594626		37	16	16002061	F					9.1382e-21	5.93027	5.93027	Increased in gDNA g1
cg21601784	RBM33	37	7	155513832	R	NM_053043	Body			9.23214e-21	5.94502	5.94502	Increased in gDNA g1
cg15103010	PIK3AP1	37	10	98407336	R	NM_152309	Body			9.29217e-21	5.73951	5.73951	Increased in gDNA g1
cg05485276		37	3	31056097	F					9.30642e-21	7.91559	7.91559	Increased in gDNA g1
cg19526978	LOC100506551;FBXW8	37	12	117415802	R	NR_103809;NM_012174;NM_153348	Body;Body;Body			9.41813e-21	8.58758	8.58758	Increased in gDNA g1
cg24074448	KLHL26	37	19	18768688	R	NM_018316	Body	chr19:18771078-18771340	N_Shelf	9.41947e-21	8.39225	8.39225	Increased in gDNA g1
cg07989030	BLNK	37	10	98032439	R	NM_001258440;NM_001258442;NM_001258441;NR_047683;NR_047682;NR_047681;NR_047680;NM_001114094;NM_013314	TSS1500;TSS1500;TSS1500;TSS1500;TSS1500;TSS1500;TSS1500;TSS1500;TSS1500			9.42183e-21	21.4571	21.4571	Increased in gDNA g1
cg15829166	AMPD3	37	11	10510821	F	NM_001172431;NM_000480;NM_001025390;NM_001025389;NM_001172430	Body;Body;Body;Body;Body			9.42531e-21	8.71589	8.71589	Increased in gDNA g1
cg17192537	TARP	37	7	38314263	R	NM_001003799;NM_001003806	TSS1500;TSS1500			9.54426e-21	0.182937	-5.46636	Decreased in gDNA g1
cg24411075	CD1D	37	1	158149705	F	NM_001766	TSS200	chr1:158150620-158151503	N_Shore	9.55826e-21	13.6825	13.6825	Increased in gDNA g1
cg12667732	SLCO3A1	37	15	92673594	R	NM_001145044;NM_013272	Body;Body			9.57493e-21	8.24151	8.24151	Increased in gDNA g1
cg03496294	LINC01091;LINC01091	37	4	124697519	F	NR_027105;NR_027106	Body;Body			9.58389e-21	20.9122	20.9122	Increased in gDNA g1
cg04180419		37	3	39336933	F					9.62869e-21	10.7478	10.7478	Increased in gDNA g1
cg10746326	CCDC69	37	5	150576234	F	NM_015621	Body			9.65208e-21	9.36853	9.36853	Increased in gDNA g1
cg11812438		37	4	48067995	R					9.759e-21	16.8602	16.8602	Increased in gDNA g1
cg19106967	NCBP2	37	3	196666675	R	NM_001308036;NM_001042540;NM_007362	Body;Body;Body	chr3:196668695-196670054	N_Shelf	9.86369e-21	11.2587	11.2587	Increased in gDNA g1
cg21343292	STAG1	37	3	136364977	R	NM_005862	5'UTR			9.86835e-21	6.10027	6.10027	Increased in gDNA g1
cg08564487	SEPT9	37	17	75319751	R	NM_001113492;NM_001113491;NM_006640	5'UTR;Body;Body			9.92237e-21	8.00158	8.00158	Increased in gDNA g1
cg08945795		37	13	27571183	R					9.96959e-21	7.5899	7.5899	Increased in gDNA g1
cg22723190		37	10	7562975	R					1.00191e-20	8.17459	8.17459	Increased in gDNA g1
cg05938409		37	16	85290060	R					1.0106e-20	10.5469	10.5469	Increased in gDNA g1
cg17950348	DNAJB6	37	7	157183466	F	NM_058246	Body			1.0117e-20	0.235087	-4.25374	Decreased in gDNA g1
cg20571780	KCNJ10	37	1	160028341	R	NM_002241	5'UTR			1.018e-20	11.1417	11.1417	Increased in gDNA g1
cg08584144	NAPSB	37	19	50848091	F	NR_002798	TSS200			1.02274e-20	4.72378	4.72378	Increased in gDNA g1
cg15212935	OR4D6	37	11	59223558	F	NM_001004708	TSS1500			1.03692e-20	9.12799	9.12799	Increased in gDNA g1
cg13203480	TNFRSF13B	37	17	16875349	F	NM_012452	1stExon			1.04173e-20	10.4781	10.4781	Increased in gDNA g1
cg18994831	WDR48	37	3	39127678	F	NM_020839;NM_001303403;NM_001303402	Body;Body;Body			1.04325e-20	15.5727	15.5727	Increased in gDNA g1
cg10899230		37	2	71056800	F					1.04972e-20	10.2498	10.2498	Increased in gDNA g1
cg17316874	PITPNM2	37	12	123478048	R	NM_020845;NM_001300801	Body;Body	chr12:123481890-123482117	N_Shelf	1.04979e-20	14.1258	14.1258	Increased in gDNA g1
cg20438460		37	2	146580994	F					1.05145e-20	8.54116	8.54116	Increased in gDNA g1
cg16805334	C10orf76	37	10	103661276	R	NM_024541	Body			1.05489e-20	9.50811	9.50811	Increased in gDNA g1
cg07948401	CD37	37	19	49843689	R	NM_001040031;NM_001774	3'UTR;3'UTR	chr19:49842654-49843628	S_Shore	1.07648e-20	8.02154	8.02154	Increased in gDNA g1
cg10032269	SYT16	37	14	62547769	F	NM_031914	Body			1.08155e-20	8.61967	8.61967	Increased in gDNA g1
cg11291869		37	2	174150971	R					1.09107e-20	14.0132	14.0132	Increased in gDNA g1
cg27298291		37	2	17986054	R					1.0935e-20	10.5711	10.5711	Increased in gDNA g1
cg14631438	KCNJ1	37	11	128732986	F	NM_153765;NM_153766;NM_153764;NM_153767	5'UTR;5'UTR;5'UTR;5'UTR			1.11958e-20	10.1749	10.1749	Increased in gDNA g1
cg14439101	MAP2K6	37	17	67500148	F	NM_002758	Body			1.11977e-20	27.8133	27.8133	Increased in gDNA g1
cg08715148	LOC101927686	37	6	113953839	R	NR_125844	Body			1.1266e-20	10.3277	10.3277	Increased in gDNA g1
cg01078772	KIF3B	37	20	30920486	F	NM_004798	3'UTR			1.1361e-20	7.89978	7.89978	Increased in gDNA g1
cg05159292		37	10	89870787	F					1.14073e-20	20.4571	20.4571	Increased in gDNA g1
cg11904429	CD70	37	19	6592554	F	NM_001252	TSS1500	chr19:6590340-6591072	S_Shore	1.14654e-20	16.6994	16.6994	Increased in gDNA g1
cg12713759	SMYD4	37	17	1724358	F	NM_052928	Body			1.1712e-20	11.6123	11.6123	Increased in gDNA g1
cg16395351	SNAP25-AS1	37	20	10041098	R	NR_040710	Body			1.17264e-20	16.5946	16.5946	Increased in gDNA g1
cg22028200	IKZF2	37	2	213886779	R	NM_001079526;NM_016260	Body;Body			1.17604e-20	13.4423	13.4423	Increased in gDNA g1
cg07543883	ANGPTL6	37	19	10213271	F	NM_031917;NM_031917	5'UTR;1stExon	chr19:10216812-10217340	N_Shelf	1.1798e-20	30.3151	30.3151	Increased in gDNA g1
cg16791322	EXOC4	37	7	133463435	R	NM_021807	Body			1.182e-20	17.5403	17.5403	Increased in gDNA g1
cg07160788	AKAP6	37	14	33042026	F	NM_004274	Body			1.19129e-20	14.0846	14.0846	Increased in gDNA g1
cg02542961		37	3	134150122	R					1.21807e-20	7.14187	7.14187	Increased in gDNA g1
cg13696276	GAS7	37	17	9950632	F	NM_201433	Body			1.22802e-20	22.2126	22.2126	Increased in gDNA g1
cg06299093	GZMK	37	5	54326191	R	NM_002104	Body			1.22918e-20	8.92538	8.92538	Increased in gDNA g1
cg03402926		37	11	27340767	F					1.23713e-20	20.8955	20.8955	Increased in gDNA g1
cg25236277	CDGAP	37	3	119070599	R	NM_020754	Body			1.23942e-20	15.8183	15.8183	Increased in gDNA g1
cg16563342	LINC00927	37	15	80558610	F	NR_033833	Body			1.25538e-20	16.8453	16.8453	Increased in gDNA g1
cg02968199	MYPN	37	10	69932370	F	NR_045662;NR_045663;NM_032578;NM_001256267;NM_001256268	Body;Body;Body;Body;Body			1.25865e-20	9.55436	9.55436	Increased in gDNA g1
cg08815939	VOPP1	37	7	55635255	R	NM_030796	Body			1.26182e-20	23.3201	23.3201	Increased in gDNA g1
cg00058449	ZBTB12	37	6	31867956	R	NM_181842	Body	chr6:31867691-31867957	Island	1.26708e-20	0.169648	-5.89457	Decreased in gDNA g1
cg16940259	GPR137B	37	1	236323313	F	NM_003272	Body			1.27533e-20	26.2583	26.2583	Increased in gDNA g1
cg12741608		37	5	173259298	R					1.27969e-20	10.2815	10.2815	Increased in gDNA g1
cg08884324	TWSG1	37	18	9354514	F	NM_020648	Body			1.29062e-20	7.98473	7.98473	Increased in gDNA g1
cg15312377		37	12	25173599	F					1.29876e-20	18.0441	18.0441	Increased in gDNA g1
cg17075310	RBPMS2	37	15	65047537	R	NM_194272	Body			1.30301e-20	7.65961	7.65961	Increased in gDNA g1
cg02193859	PARD6G	37	18	77960683	R	NM_032510	Body			1.31306e-20	19.9328	19.9328	Increased in gDNA g1
cg12939199	TNFRSF17	37	16	12059050	F	NM_001192;NM_001192	5'UTR;1stExon			1.31374e-20	17.939	17.939	Increased in gDNA g1
cg11660726	MYH8	37	17	10325588	R	NM_002472	TSS1500			1.31826e-20	8.82836	8.82836	Increased in gDNA g1
cg10553154	C10orf76	37	10	103661271	R	NM_024541	Body			1.31838e-20	20.0665	20.0665	Increased in gDNA g1
cg27009704		37	5	118367693	R					1.32668e-20	5.869	5.869	Increased in gDNA g1
cg01464186	SGMS1	37	10	52191661	F	NM_147156	5'UTR			1.35231e-20	10.5495	10.5495	Increased in gDNA g1
cg26907167	TCF7L2	37	10	114763077	R	NM_001198525;NM_001198528;NM_001198527;NM_001198531;NM_001146286;NM_001146284;NM_001146283;NM_001198530;NM_001198529;NM_001146285;NM_001146274;NM_030756;NM_001198526	Body;Body;Body;Body;Body;Body;Body;Body;Body;Body;Body;Body;Body			1.35623e-20	7.63755	7.63755	Increased in gDNA g1
cg10983484	LYSMD2	37	15	52018762	R	NM_153374;NM_001143917	Body;5'UTR			1.36443e-20	25.6528	25.6528	Increased in gDNA g1
cg23495647		37	4	170284641	F					1.37371e-20	7.32566	7.32566	Increased in gDNA g1
cg27416204	PRKCA	37	17	64702086	R	NM_002737	Body			1.37582e-20	24.2013	24.2013	Increased in gDNA g1
cg17815944	FBXO3	37	11	33775208	F	NM_012175;NM_033406	Body;Body			1.37911e-20	8.5223	8.5223	Increased in gDNA g1
cg11341317		37	11	18285729	F					1.39844e-20	5.41665	5.41665	Increased in gDNA g1
cg01573203	MICAL3	37	22	18278867	R	NM_015241	Body	chr22:18275679-18275922	S_Shelf	1.41731e-20	18.8696	18.8696	Increased in gDNA g1
cg18357618	CCDC62	37	12	123293578	R	NR_027918;NM_201435	Body;Body			1.41786e-20	16.9057	16.9057	Increased in gDNA g1
cg23852005	LOC283710	37	15	31521698	R	NM_001243538	Body			1.44015e-20	13.4796	13.4796	Increased in gDNA g1
cg17328407		37	5	157288521	R			chr5:157285769-157286254	S_Shelf	1.44717e-20	19.0384	19.0384	Increased in gDNA g1
cg19337057	CEP250	37	20	34094262	F	NM_007186	Body			1.44957e-20	9.74072	9.74072	Increased in gDNA g1
cg21554180	CASQ2	37	1	116272679	R	NM_001232	Body			1.45646e-20	12.1091	12.1091	Increased in gDNA g1
cg07536737		37	2	98630091	F					1.46582e-20	28.3846	28.3846	Increased in gDNA g1
cg18736618	PPARGC1B	37	5	149211170	F	NM_133263;NM_001172698;NM_001172699	Body;Body;Body			1.4686e-20	19.8609	19.8609	Increased in gDNA g1
cg17930505	GALNT2	37	1	230306100	R	NM_004481	Body			1.47001e-20	4.25218	4.25218	Increased in gDNA g1
cg20159474		37	6	11968652	F					1.54778e-20	12.4647	12.4647	Increased in gDNA g1
cg09765750	EYA3	37	1	28305824	F	NM_001282562;NM_001282561;NM_001990;NM_001282560	Body;Body;Body;Body			1.55717e-20	3.73162	3.73162	Increased in gDNA g1
cg16754704	GTF2E1	37	3	120482633	R	NM_005513	Body			1.56014e-20	6.42491	6.42491	Increased in gDNA g1
cg26926919	ERC2	37	3	55709664	R	NM_015576	3'UTR			1.5898e-20	14.5153	14.5153	Increased in gDNA g1
cg08595439		37	13	42980027	F					1.59319e-20	25.0311	25.0311	Increased in gDNA g1
cg09941405	HDAC9	37	7	18901296	R	NM_178423;NM_058176;NM_178425	Body;Body;Body			1.60329e-20	4.56574	4.56574	Increased in gDNA g1
cg13146184	MED26	37	19	16696698	R	NM_004831	Body			1.6052e-20	26.5296	26.5296	Increased in gDNA g1
cg17750900	EEA1	37	12	93204228	R	NM_003566	Body			1.61181e-20	6.16435	6.16435	Increased in gDNA g1
cg24095320	CDK15	37	2	202672283	F	NM_001261436;NM_001261435;NM_139158	Body;Body;Body			1.64089e-20	17.242	17.242	Increased in gDNA g1
cg00272070	IL18R1	37	2	102983575	F	NM_001282399;NM_003855	5'UTR;Body			1.64137e-20	14.5569	14.5569	Increased in gDNA g1
cg21139344		37	10	48603486	F					1.64191e-20	7.90484	7.90484	Increased in gDNA g1
cg08464521	TRAF3	37	14	103288634	F	NM_003300;NM_145726;NM_145725;NM_001199427	5'UTR;5'UTR;5'UTR;5'UTR			1.64406e-20	5.92289	5.92289	Increased in gDNA g1
cg22530249		37	2	37940502	R					1.67798e-20	4.95637	4.95637	Increased in gDNA g1
cg20684197	FGF1	37	5	142066938	F	NM_001144935;NM_001144934;NM_033136;NM_000800;NR_026696;NR_026695	5'UTR;5'UTR;TSS1500;TSS1500;Body;Body			1.70816e-20	8.86451	8.86451	Increased in gDNA g1
cg01938880	HYOU1	37	11	118922809	F	NM_006389;NM_001130991;NM_006389;NM_001130991	Body;Body;ExonBnd;ExonBnd			1.71139e-20	23.8168	23.8168	Increased in gDNA g1
cg02703190	FAM172A	37	5	93137476	F	NR_028080;NM_032042;NM_001163418;NM_001163417	Body;Body;Body;Body			1.71974e-20	4.69491	4.69491	Increased in gDNA g1
cg14062244		37	3	170352694	R					1.75e-20	32.1228	32.1228	Increased in gDNA g1
cg10948353	GCNT1	37	9	79087332	F	NM_001097634;NM_001097633;NM_001490	5'UTR;5'UTR;5'UTR			1.75965e-20	28.5139	28.5139	Increased in gDNA g1
cg02989450	NOC3L	37	10	96104839	F	NM_022451	Body			1.76733e-20	4.20072	4.20072	Increased in gDNA g1
cg21051696		37	19	6528302	F			chr19:6530826-6531552	N_Shelf	1.78188e-20	24.5736	24.5736	Increased in gDNA g1
cg01874707		37	2	174870151	F					1.78235e-20	16.5571	16.5571	Increased in gDNA g1
cg04299274	KSR1	37	17	25798741	F	NM_014238	TSS1500			1.78982e-20	6.87012	6.87012	Increased in gDNA g1
cg23432480	INPP4A	37	2	99125292	F	NM_004027;NM_001134224;NM_001566;NM_001134225	5'UTR;5'UTR;5'UTR;5'UTR			1.79807e-20	0.264952	-3.77427	Decreased in gDNA g1
cg13554177	PHIP	37	6	79780164	R	NM_017934	Body			1.80348e-20	8.36787	8.36787	Increased in gDNA g1
cg12256921		37	7	50310464	F					1.80619e-20	18.2344	18.2344	Increased in gDNA g1
cg12150964	GNAQ	37	9	80457251	F	NM_002072	Body			1.82005e-20	13.6956	13.6956	Increased in gDNA g1
cg09718187		37	12	43672265	F					1.83795e-20	6.70782	6.70782	Increased in gDNA g1
cg00130343	PRKCZ	37	1	2032156	R	NM_001033581;NM_002744;NM_001242874	5'UTR;Body;Body			1.84e-20	9.5972	9.5972	Increased in gDNA g1
cg09161446		37	2	240697468	R					1.84411e-20	8.50714	8.50714	Increased in gDNA g1
cg19607371	SUV420H1	37	11	67966066	F	NM_001300908;NM_001300907;NM_016028;NM_017635;NM_001300909	5'UTR;5'UTR;5'UTR;5'UTR;5'UTR			1.85292e-20	6.93274	6.93274	Increased in gDNA g1
cg15823461	TMEM132A	37	11	60699566	F	NM_017870;NM_178031	Body;Body	chr11:60701682-60702219	N_Shelf	1.87375e-20	9.93273	9.93273	Increased in gDNA g1
cg16896205	CD53	37	1	111413643	F	NM_001040033	TSS200			1.87603e-20	8.22214	8.22214	Increased in gDNA g1
cg24530225	IL1R1	37	2	102701960	F	NM_001288706	5'UTR			1.88472e-20	11.8692	11.8692	Increased in gDNA g1
cg09345144	CLEC16A	37	16	11059551	F	NM_001243403;NM_015226	Body;Body			1.90175e-20	27.4341	27.4341	Increased in gDNA g1
cg03580198		37	6	166615886	R					1.91005e-20	19.9687	19.9687	Increased in gDNA g1
cg16866564		37	14	22852277	F					1.9212e-20	12.8618	12.8618	Increased in gDNA g1
cg03033453		37	8	8902869	R					1.93013e-20	14.861	14.861	Increased in gDNA g1
cg08389280		37	17	66221534	R					1.95281e-20	6.37605	6.37605	Increased in gDNA g1
cg10269608	USP53	37	4	120159590	R	NM_019050	5'UTR			1.9609e-20	5.93343	5.93343	Increased in gDNA g1
cg17341027	MACROD2	37	20	15987930	F	NM_001033087;NM_080676	Body;Body			1.96679e-20	6.74675	6.74675	Increased in gDNA g1
cg13100118	CAPZB	37	1	19795369	F	NM_004930	Body			1.98704e-20	9.25536	9.25536	Increased in gDNA g1
cg16924153	ITCH	37	20	33064906	R	NM_001257137;NM_031483;NM_001257138	Body;Body;Body			1.99665e-20	12.5749	12.5749	Increased in gDNA g1
cg10417499	NEURL1-AS1;NEURL1	37	10	105275456	F	NR_120676;NM_004210;NR_120675	Body;Body;Body			2.05075e-20	19.3398	19.3398	Increased in gDNA g1
cg12627767	SLA	37	8	134055682	R	NM_001282965;NM_006748;NM_001045556;NM_003235;NM_001045557;NM_001282964	Body;Body;Body;Body;Body;Body			2.05568e-20	16.444	16.444	Increased in gDNA g1
cg02369123	LOC339260	37	17	20872624	R	NR_123730	Body			2.07168e-20	5.04273	5.04273	Increased in gDNA g1
cg13815445	CTSC	37	11	88028475	R	NM_001814	Body			2.07329e-20	7.71414	7.71414	Increased in gDNA g1
cg13815188	EYS	37	6	64976625	F	NM_001292009;NM_001142800	Body;Body			2.08682e-20	9.86775	9.86775	Increased in gDNA g1
cg25552218		37	1	182730540	F					2.0874e-20	7.25212	7.25212	Increased in gDNA g1
cg01646691		37	20	24823430	R					2.08836e-20	6.51905	6.51905	Increased in gDNA g1
cg06954520		37	18	68095624	F			chr18:68097806-68098096	N_Shelf	2.09891e-20	9.75353	9.75353	Increased in gDNA g1
cg23791626	PITPNC1	37	17	65542892	R	NM_181671;NM_012417	Body;Body			2.10262e-20	7.43543	7.43543	Increased in gDNA g1
cg15941591		37	14	54168064	R					2.11649e-20	6.55178	6.55178	Increased in gDNA g1
cg04343363		37	5	125165293	R					2.1414e-20	9.13803	9.13803	Increased in gDNA g1
cg24228145	USP28	37	11	113702127	R	NM_001301029;NM_020886	Body;Body			2.15939e-20	6.84638	6.84638	Increased in gDNA g1
cg16234086	CLIC5	37	6	45905338	R	NR_045674;NR_045673;NR_045672;NM_001256023;NM_016929;NM_001114086	TSS200;TSS200;TSS200;Body;Body;Body			2.1662e-20	7.46616	7.46616	Increased in gDNA g1
cg10594473	TET2;TET2-AS1	37	4	106112932	R	NM_017628;NM_001127208;NR_126420	5'UTR;5'UTR;Body			2.1669e-20	9.67534	9.67534	Increased in gDNA g1
cg11361954	C7orf65	37	7	47701131	F	NM_001123065	3'UTR			2.17586e-20	19.9678	19.9678	Increased in gDNA g1
cg07610498		37	10	6312774	R					2.193e-20	11.9561	11.9561	Increased in gDNA g1
cg15574285	NPNT	37	4	106854470	F	NM_001033047;NM_001184693;NM_001184692;NM_001184691;NM_001184690	Body;Body;Body;Body;Body			2.20556e-20	13.5677	13.5677	Increased in gDNA g1
cg18878128		37	12	90353978	F					2.21488e-20	10.6556	10.6556	Increased in gDNA g1
cg16755904		37	10	44567089	F					2.21621e-20	6.00701	6.00701	Increased in gDNA g1
cg09818380		37	2	214030774	R					2.21777e-20	6.30407	6.30407	Increased in gDNA g1
cg01057000	PIEZO1	37	16	88818297	F	NM_001142864	Body	chr16:88815858-88816095	S_Shelf	2.22109e-20	4.19897	4.19897	Increased in gDNA g1
cg23381998		37	1	88867081	R					2.24464e-20	8.51204	8.51204	Increased in gDNA g1
cg08321111	SCAMP1	37	5	77701852	F	NM_004866	Body			2.25193e-20	10.7734	10.7734	Increased in gDNA g1
cg13648527		37	14	24075370	R					2.25896e-20	25.2547	25.2547	Increased in gDNA g1
cg07171266	MGLL	37	3	127455303	F	NM_001003794;NM_007283;NM_001256585	Body;Body;Body			2.27795e-20	18.2118	18.2118	Increased in gDNA g1
cg03818172		37	11	118691361	F					2.2947e-20	9.0091	9.0091	Increased in gDNA g1
cg02012279	IKZF3	37	17	37974860	R	NM_001257410;NM_001257409;NM_001257408;NM_183230;NM_012481;NM_001257412;NM_183232;NM_001257411;NM_001257414;NM_001257413;NM_183231;NM_183229;NM_183228;NM_001284515;NM_001284514	Body;Body;Body;Body;Body;Body;Body;Body;Body;Body;Body;Body;Body;5'UTR;5'UTR			2.29819e-20	13.2236	13.2236	Increased in gDNA g1
cg09417011	SSBP3	37	1	54842404	F	NM_001009955;NM_018070;NM_145716	Body;Body;Body			2.31028e-20	6.9763	6.9763	Increased in gDNA g1
cg14046558	SCN1A	37	2	166930803	F	NM_006920;NM_001165964;NM_001165963;NM_001202435	TSS1500;TSS1500;TSS1500;5'UTR			2.31033e-20	13.475	13.475	Increased in gDNA g1
cg21688681		37	6	232111	R					2.32122e-20	9.01074	9.01074	Increased in gDNA g1
cg01678292	ANK1	37	8	41522873	F	NM_020478;NM_001142445;NM_020476;NM_020475;NM_020477;NM_001142446;NM_020480;NM_000037	TSS200;TSS200;Body;Body;Body;Body;TSS200;Body			2.33409e-20	9.1826	9.1826	Increased in gDNA g1
cg24600701	GALK2	37	15	49508681	F	NM_001001556;NM_002044;NM_001289031;NM_001289030	Body;Body;Body;Body			2.36016e-20	10.3033	10.3033	Increased in gDNA g1
cg07470597	SMG6	37	17	1974029	R	NM_001282326;NM_001256828;NM_001256827;NM_017575	Body;Body;Body;Body			2.39474e-20	17.9032	17.9032	Increased in gDNA g1
cg25702940		37	6	53606488	R					2.40795e-20	0.278977	-3.58452	Decreased in gDNA g1
cg25108994		37	2	114456848	F					2.41039e-20	7.16522	7.16522	Increased in gDNA g1
cg12456939		37	3	188844660	F					2.43364e-20	6.89992	6.89992	Increased in gDNA g1
cg01815690	GOLSYN	37	8	110608037	F	NM_001099743;NM_001099751;NM_001099752;NM_001099754;NM_001099753;NM_001099744;NM_001099748;NM_001099746;NM_001099747;NM_017786;NM_001099745;NM_001099756;NM_001099755;NM_001099749;NM_001099750	Body;Body;Body;Body;Body;Body;Body;Body;Body;Body;Body;Body;Body;Body;Body			2.45265e-20	20.6422	20.6422	Increased in gDNA g1
cg19711604	SETDB2	37	13	50033894	R	NM_031915;NM_001160308	Body;Body			2.46494e-20	3.99324	3.99324	Increased in gDNA g1
cg09810235	CYTH1	37	17	76711886	R	NM_001292019;NM_001292018;NM_017456;NM_004762	5'UTR;5'UTR;Body;Body			2.46645e-20	25.8858	25.8858	Increased in gDNA g1
cg16617929	PVT1	37	8	129076585	F	NR_003367	Body			2.47096e-20	23.4308	23.4308	Increased in gDNA g1
cg21004104	DDI2	37	1	15954209	F	NM_032341	Body			2.4853e-20	8.92139	8.92139	Increased in gDNA g1
cg23344459		37	8	135356981	F					2.49106e-20	8.35283	8.35283	Increased in gDNA g1
cg10605829	APBA1	37	9	72087222	F	NM_001163	Body			2.53235e-20	9.49481	9.49481	Increased in gDNA g1
cg00028929	KRT5	37	12	52908478	F	NM_000424	3'UTR			2.53911e-20	6.3169	6.3169	Increased in gDNA g1
cg02167837		37	14	101535205	F			chr14:101531643-101532384	S_Shelf	2.55336e-20	12.8554	12.8554	Increased in gDNA g1
cg18856776		37	3	15408790	R					2.56695e-20	12.7298	12.7298	Increased in gDNA g1
cg03241016	MRPS25	37	3	15092653	R	NM_022497	3'UTR			2.57327e-20	9.20005	9.20005	Increased in gDNA g1
cg00170295	LOC100287718	37	6	46720370	F	NM_001162435	Body			2.5739e-20	8.84974	8.84974	Increased in gDNA g1
cg05313197		37	8	33384504	R					2.58043e-20	8.78937	8.78937	Increased in gDNA g1
cg14655038	PYGM	37	11	64520478	F	NM_001164716;NM_005609	Body;Body			2.58421e-20	6.07171	6.07171	Increased in gDNA g1
cg08548882	PLEKHG1	37	6	150953085	F	NM_001029884	5'UTR			2.58691e-20	10.4643	10.4643	Increased in gDNA g1
cg07426848	S100A3	37	1	153521712	R	NM_002960;NM_002960	5'UTR;1stExon			2.58832e-20	8.13341	8.13341	Increased in gDNA g1
cg20063214	PRKCE	37	2	46132923	F	NM_005400	Body			2.58925e-20	12.267	12.267	Increased in gDNA g1
cg13879055	ARHGAP24	37	4	86531780	F	NM_001025616	Body			2.616e-20	29.546	29.546	Increased in gDNA g1
cg10544888		37	8	38132403	R					2.64258e-20	8.42276	8.42276	Increased in gDNA g1
cg01205058		37	6	167508191	R			chr6:167507434-167507730	S_Shore	2.65067e-20	8.25924	8.25924	Increased in gDNA g1
cg23586341		37	2	136890383	R					2.65593e-20	15.2066	15.2066	Increased in gDNA g1
cg07456800		37	22	28102705	F					2.65984e-20	6.72611	6.72611	Increased in gDNA g1
cg03962217	LOC202781	37	7	154796431	F	NR_028090	Body	chr7:154794017-154795750	S_Shore	2.67479e-20	9.91008	9.91008	Increased in gDNA g1
cg19024599	SH3RF3	37	2	109886730	R	NM_001099289	Body			2.6757e-20	7.25287	7.25287	Increased in gDNA g1
cg01300957		37	1	198328463	R					2.68479e-20	7.73769	7.73769	Increased in gDNA g1
cg12210725		37	3	113543986	R					2.70395e-20	16.412	16.412	Increased in gDNA g1
cg07766402	SMG6	37	17	2143584	F	NM_001256827;NM_017575	5'UTR;Body			2.70672e-20	17.357	17.357	Increased in gDNA g1
cg26986713	ILDR1	37	3	121733688	R	NM_001199799;NM_001199800;NM_175924	Body;Body;Body			2.7166e-20	9.56044	9.56044	Increased in gDNA g1
cg06522833	NAA15	37	4	140236594	F	NM_057175	Body			2.72376e-20	8.26917	8.26917	Increased in gDNA g1
cg13989614		37	1	5708649	R					2.73981e-20	14.8402	14.8402	Increased in gDNA g1
cg25297453		37	15	82135740	R					2.74098e-20	11.6597	11.6597	Increased in gDNA g1
cg11628858	NFAT5	37	16	69603307	R	NM_173215;NM_173214;NM_138714;NM_006599;NM_001113178;NM_138713	5'UTR;5'UTR;5'UTR;Body;Body;Body	chr16:69599437-69600736	S_Shelf	2.77495e-20	4.69576	4.69576	Increased in gDNA g1
cg12388888	LILRB1	37	19	55128473	R	NM_006669;NM_006669	1stExon;5'UTR			2.78353e-20	29.2663	29.2663	Increased in gDNA g1
cg14571479	GPATCH2	37	1	217668391	R	NM_018040	Body			2.79505e-20	7.5936	7.5936	Increased in gDNA g1
cg15832062	CELF5	37	19	3282509	R	NM_001172673;NM_021938;NR_033342;NM_001172673;NM_021938;NR_033342	ExonBnd;ExonBnd;ExonBnd;Body;Body;Body	chr19:3285856-3286121	N_Shelf	2.81227e-20	15.3764	15.3764	Increased in gDNA g1
cg23774950	LOC104054148;NCALD	37	8	102996800	R	NR_126152;NM_001040629;NM_001040628;NM_001040626;NM_001040625;NM_001040624;NM_001040627;NM_001040630	Body;5'UTR;5'UTR;5'UTR;5'UTR;5'UTR;5'UTR;5'UTR			2.85796e-20	35.589	35.589	Increased in gDNA g1
cg22333338		37	3	44102933	R					2.85833e-20	17.1606	17.1606	Increased in gDNA g1
cg06609113	TNFRSF13B	37	17	16867946	F	NM_012452	Body			2.86963e-20	8.31468	8.31468	Increased in gDNA g1
cg21753980	ADARB2	37	10	1603203	R	NM_018702	Body			2.87495e-20	12.2279	12.2279	Increased in gDNA g1
cg25355534	SEPT9	37	17	75321775	R	NM_001293695;NM_001113491;NM_001113492;NM_006640	Body;Body;5'UTR;Body			2.89726e-20	8.34036	8.34036	Increased in gDNA g1
cg06367354		37	3	8363442	F					2.90282e-20	5.82365	5.82365	Increased in gDNA g1
cg09367268	LY86	37	6	6643814	F	NM_004271	Body			2.90541e-20	5.96802	5.96802	Increased in gDNA g1
cg15256783	PIWIL3	37	22	25168899	R	NR_045648;NR_045649;NM_001255975;NM_001008496	Body;Body;5'UTR;5'UTR			2.90707e-20	6.68668	6.68668	Increased in gDNA g1
cg22317237	AGMAT	37	1	15898315	R	NM_024758	3'UTR			2.9074e-20	6.55905	6.55905	Increased in gDNA g1
cg03671627	PIKFYVE	37	2	209185667	R	NM_015040	Body			2.90969e-20	13.2156	13.2156	Increased in gDNA g1
cg22350427	CASC3	37	17	38309422	R	NM_007359	Body			2.95448e-20	7.14476	7.14476	Increased in gDNA g1
cg20058859	AP1S3	37	2	224670924	F	NR_110906;NR_110905;NM_001039569	Body;Body;Body			2.97415e-20	8.03119	8.03119	Increased in gDNA g1
cg18842854		37	5	54238347	R					2.9768e-20	8.17241	8.17241	Increased in gDNA g1
cg20682764		37	8	126763111	F					2.98201e-20	7.13232	7.13232	Increased in gDNA g1
cg18299860	SMG6	37	17	1992684	F	NM_001282326;NM_001256828;NM_001256827;NM_017575	TSS1500;Body;Body;Body			3.00651e-20	16.4449	16.4449	Increased in gDNA g1
cg11922066	EBF1	37	5	158309831	R	NM_024007	Body			3.01075e-20	6.10506	6.10506	Increased in gDNA g1
cg01879525	LOC101929754;ZBTB20	37	3	114224025	R	NR_121661;NR_121662;NM_001164347;NM_001164346;NM_001164345;NM_001164344;NM_001164343;NM_015642	Body;Body;5'UTR;5'UTR;5'UTR;5'UTR;5'UTR;5'UTR			3.01415e-20	6.41416	6.41416	Increased in gDNA g1
cg27566485		37	3	12926890	F					3.01881e-20	6.72988	6.72988	Increased in gDNA g1
cg12120261	ALDH7A1	37	5	125898727	F	NM_001201377;NM_001182;NM_001202404	Body;Body;Body			3.02834e-20	14.5428	14.5428	Increased in gDNA g1
cg08706709	FER	37	5	108389984	R	NM_005246;NM_001308028;NM_001308031	Body;Body;Body			3.03623e-20	7.07927	7.07927	Increased in gDNA g1
cg17528418	SMARCB1	37	22	24142903	R	NM_003073;NM_001007468	Body;Body			3.07906e-20	8.18558	8.18558	Increased in gDNA g1
cg16026475	FOXK1	37	7	4729546	R	NM_001037165	Body			3.11005e-20	6.51532	6.51532	Increased in gDNA g1
cg00426039	CLPTM1	37	19	45464490	R	NM_001282176;NM_001282175;NM_001294	5'UTR;Body;Body			3.13145e-20	11.9154	11.9154	Increased in gDNA g1
cg22012156		37	1	155916405	R					3.16332e-20	12.1077	12.1077	Increased in gDNA g1
cg12552633	COL13A1	37	10	71573337	R	NM_080800;NM_080798;NM_080805;NM_080802;NM_080801;NM_001130103	Body;Body;Body;Body;Body;Body			3.17149e-20	8.09766	8.09766	Increased in gDNA g1
cg09881793		37	14	51752110	F					3.18815e-20	7.5004	7.5004	Increased in gDNA g1
cg16176495	TMEFF2	37	2	193016788	F	NM_016192;NM_001305134	Body;Body			3.19172e-20	20.2814	20.2814	Increased in gDNA g1
cg01884891		37	12	116975346	F					3.20939e-20	12.1913	12.1913	Increased in gDNA g1
cg25408708	DEF8	37	16	90020397	F	NM_001242820;NM_017702;NM_001242818;NM_001242822;NM_001242816;NM_001242821;NM_001242817;NM_001242819;NM_207514	5'UTR;5'UTR;5'UTR;5'UTR;5'UTR;5'UTR;5'UTR;5'UTR;Body			3.22809e-20	9.41224	9.41224	Increased in gDNA g1
cg16396223	PRKAG2	37	7	151422150	F	NM_016203;NM_001040633	Body;Body	chr7:151421668-151422157	Island	3.26388e-20	8.1345	8.1345	Increased in gDNA g1
cg07023759		37	8	103577100	F					3.27128e-20	27.094	27.094	Increased in gDNA g1
cg13738686		37	3	185599118	R					3.28405e-20	7.35217	7.35217	Increased in gDNA g1
cg08577426	C2	37	6	31876831	F	NM_001282457;NM_001178063	5'UTR;Body			3.29719e-20	15.3778	15.3778	Increased in gDNA g1
cg08585518	RSF1	37	11	77436734	R	NM_016578;NM_016578	ExonBnd;Body			3.31061e-20	7.15422	7.15422	Increased in gDNA g1
cg26355049	SLC30A6	37	2	32414912	F	NM_017964;NM_001193515;NM_001193514;NM_001193513	Body;Body;Body;Body			3.31959e-20	7.99594	7.99594	Increased in gDNA g1
cg20645309	ANK3	37	10	62111146	F	NM_020987;NM_001204404;NM_001204403	Body;Body;Body			3.32628e-20	5.26862	5.26862	Increased in gDNA g1
cg20931932	R3HDM1	37	2	136395499	R	NM_001282800;NM_015361;NM_001282799;NM_001282798	Body;Body;Body;Body			3.33527e-20	5.92385	5.92385	Increased in gDNA g1
cg25089643		37	12	116773963	R					3.37845e-20	19.0015	19.0015	Increased in gDNA g1
cg04677410	MAML2	37	11	95846117	R	NM_032427	Body			3.38436e-20	13.271	13.271	Increased in gDNA g1
cg19133921		37	21	34451687	F					3.38784e-20	19.5906	19.5906	Increased in gDNA g1
cg18850500	ATXN10	37	22	46171724	R	NM_001167621;NM_013236	Body;Body			3.45765e-20	9.08964	9.08964	Increased in gDNA g1
cg14575739	LILRA2	37	19	55098069	F	NM_006866;NM_001130917	Body;Body			3.46588e-20	14.7369	14.7369	Increased in gDNA g1
cg08399626	LOC102724467	37	16	87808617	F	NR_120309	Body			3.47572e-20	14.3733	14.3733	Increased in gDNA g1
cg23546097	NDE1	37	16	15740943	F	NM_001143979	5'UTR	chr16:15743759-15744423	N_Shelf	3.48784e-20	15.8212	15.8212	Increased in gDNA g1
cg04247488	MIPEP	37	13	24419923	R	NM_005932	Body			3.49474e-20	7.76881	7.76881	Increased in gDNA g1
cg26732831		37	21	36715959	R					3.51044e-20	13.3284	13.3284	Increased in gDNA g1
cg01341067		37	8	122368492	R					3.5239e-20	5.21099	5.21099	Increased in gDNA g1
cg14178077	PCSK5	37	9	78777801	R	NM_006200	Body			3.53086e-20	7.43481	7.43481	Increased in gDNA g1
cg14585353	ZPBP2	37	17	38023679	F	NM_199321;NM_198844	TSS1500;TSS1500	chr17:38024145-38024637	N_Shore	3.5485e-20	13.3704	13.3704	Increased in gDNA g1
cg13868520	TNFRSF8	37	1	12139206	F	NM_001243	Body			3.5488e-20	18.3582	18.3582	Increased in gDNA g1
cg07703782	MLLT10	37	10	22016856	F	NM_001195626;NM_004641;NM_004641;NM_001195626	ExonBnd;ExonBnd;Body;Body			3.56557e-20	0.195857	-5.10575	Decreased in gDNA g1
cg08544307	INTS9	37	8	28725934	R	NM_001172562;NR_026826;NM_001145159;NM_018250	5'UTR;Body;Body;Body			3.56811e-20	6.09228	6.09228	Increased in gDNA g1
cg13431037		37	9	38319171	F					3.58977e-20	7.05229	7.05229	Increased in gDNA g1
cg05867453		37	5	145967790	R					3.60452e-20	5.37472	5.37472	Increased in gDNA g1
cg05627656		37	2	6492505	R					3.64415e-20	11.4085	11.4085	Increased in gDNA g1
cg15580797		37	17	61538948	F					3.67269e-20	12.2503	12.2503	Increased in gDNA g1
cg17913306		37	14	92220385	F					3.70304e-20	6.94724	6.94724	Increased in gDNA g1
cg04091927		37	8	141519270	R			chr8:141520869-141522460	N_Shore	3.70419e-20	19.0853	19.0853	Increased in gDNA g1
cg08324925	CSF2	37	5	131409159	F	NM_000758	TSS1500			3.70774e-20	9.64159	9.64159	Increased in gDNA g1
cg06810730	ABI3	37	17	47290952	F	NM_001135186;NM_016428	Body;Body			3.71766e-20	31.014	31.014	Increased in gDNA g1
cg25344862	LSP1	37	11	1876365	F	NM_002339	Body			3.72177e-20	10.6919	10.6919	Increased in gDNA g1
cg24376214	RASGRP4	37	19	38918135	R	NM_001146202;NM_170604;NM_001146205;NM_001146203;NM_001146207;NM_001146204;NM_001146206	TSS1500;TSS1500;TSS1500;TSS1500;TSS1500;TSS1500;TSS1500			3.72561e-20	6.85672	6.85672	Increased in gDNA g1
cg06132641	HS3ST3B1	37	17	14241052	R	NR_130138;NM_006041	Body;Body			3.78381e-20	8.74615	8.74615	Increased in gDNA g1
cg18925664	MAML2	37	11	95785126	F	NM_032427	Body			3.80046e-20	7.55291	7.55291	Increased in gDNA g1
cg18311341	CYB5R2	37	11	7693674	F	NM_016229	Body	chr11:7694711-7695685	N_Shore	3.80847e-20	4.26219	4.26219	Increased in gDNA g1
cg15742700	BLK	37	8	11350853	R	NM_001715	TSS1500			3.82134e-20	24.4061	24.4061	Increased in gDNA g1
cg20815371	PPP3CC	37	8	22311197	F	NM_001243975;NM_001243974;NM_005605	Body;Body;Body			3.86276e-20	5.66284	5.66284	Increased in gDNA g1
cg17361576	RTTN	37	18	67704103	F	NM_173630	Body			3.90731e-20	19.5406	19.5406	Increased in gDNA g1
cg15818700	FAIM2	37	12	50291789	F	NM_012306	Body			3.92445e-20	7.91767	7.91767	Increased in gDNA g1
cg02953942	DLEU2	37	13	50601429	R	NR_002612	Body			3.92681e-20	12.4568	12.4568	Increased in gDNA g1
cg04226929	TARP	37	7	38314234	F	NM_001003799;NM_001003806	TSS1500;TSS1500			3.92949e-20	0.328957	-3.03991	Decreased in gDNA g1
cg15406502	RBPJ	37	4	26404251	R	NM_203284;NM_203283;NM_005349;NM_015874	Body;Body;Body;Body			3.94808e-20	26.7175	26.7175	Increased in gDNA g1
cg26384439		37	6	33688951	R					3.95184e-20	10.2725	10.2725	Increased in gDNA g1
cg01646461	CCR6	37	6	167536086	F	NM_004367;NM_031409	5'UTR;TSS200			3.95481e-20	14.1483	14.1483	Increased in gDNA g1
cg17499954		37	12	40562179	F					3.96001e-20	10.9995	10.9995	Increased in gDNA g1
cg27234723		37	1	45771987	F			chr1:45769213-45769917	S_Shelf	3.96465e-20	14.5436	14.5436	Increased in gDNA g1
cg22764057		37	16	56684029	R					4.01833e-20	5.46256	5.46256	Increased in gDNA g1
cg11394547		37	9	77763795	F					4.03234e-20	0.153429	-6.51767	Decreased in gDNA g1
cg03482710		37	1	226976946	R					4.06356e-20	9.59018	9.59018	Increased in gDNA g1
cg12936255	ST6GAL1	37	3	186714428	F	NM_173216;NM_173217	5'UTR;5'UTR			4.08023e-20	12.1054	12.1054	Increased in gDNA g1
cg02051688	SIK2	37	11	111568985	R	NM_015191	Body			4.17356e-20	14.3946	14.3946	Increased in gDNA g1
cg10669585		37	1	172750921	F					4.18023e-20	26.2344	26.2344	Increased in gDNA g1
cg12806507		37	3	177069462	R					4.18279e-20	11.0655	11.0655	Increased in gDNA g1
cg20618826	ZCCHC24	37	10	81148896	F	NM_153367	Body	chr10:81145958-81146197	S_Shelf	4.19368e-20	13.751	13.751	Increased in gDNA g1
cg17771408	TTF1	37	9	135257288	F	NM_001205296;NM_007344	Body;Body			4.1972e-20	4.65638	4.65638	Increased in gDNA g1
cg23552088	FOXN3	37	14	89771642	R	NM_005197;NM_001085471	Body;Body			4.209e-20	19.7267	19.7267	Increased in gDNA g1
cg12083893		37	10	91111929	R					4.22166e-20	8.80019	8.80019	Increased in gDNA g1
cg15862137		37	13	42980762	F					4.23502e-20	19.4571	19.4571	Increased in gDNA g1
cg13760583	KYNU	37	2	143635616	F	NM_001199241;NM_003937;NM_001032998	5'UTR;5'UTR;5'UTR			4.23955e-20	6.99439	6.99439	Increased in gDNA g1
cg05468967		37	1	169060754	R					4.24514e-20	17.7574	17.7574	Increased in gDNA g1
cg17029023	FAM129C	37	19	17637740	R	NM_001098524;NM_173544	Body;Body			4.25923e-20	6.61761	6.61761	Increased in gDNA g1
cg04155520		37	22	18540600	R					4.31155e-20	19.9969	19.9969	Increased in gDNA g1
cg19892834	CLNK	37	4	10536633	F	NM_052964	Body			4.32164e-20	6.37428	6.37428	Increased in gDNA g1
cg24214164		37	1	25358170	R					4.32282e-20	32.3644	32.3644	Increased in gDNA g1
cg21570108		37	1	178542596	F					4.32599e-20	14.2721	14.2721	Increased in gDNA g1
cg14279856	DDR1	37	6	30851086	R	NM_001954;NM_013993	TSS1500;TSS1500	chr6:30852102-30852676	N_Shore	4.33416e-20	10.282	10.282	Increased in gDNA g1
cg18216575	ZBTB38	37	3	141056238	F	NM_001080412	5'UTR			4.33548e-20	15.195	15.195	Increased in gDNA g1
cg25907502	CD86	37	3	121777359	F	NM_001206925;NM_001206924;NM_175862	5'UTR;Body;Body			4.35387e-20	8.29447	8.29447	Increased in gDNA g1
cg16471167	BANP	37	16	88079739	F	NM_017869;NM_079837	Body;Body			4.36064e-20	9.65233	9.65233	Increased in gDNA g1
cg19501503		37	13	103683873	F					4.373e-20	6.82692	6.82692	Increased in gDNA g1
cg10241937	FHIT	37	3	59825287	R	NM_002012;NM_001166243	Body;Body			4.41627e-20	10.1646	10.1646	Increased in gDNA g1
cg25927218		37	20	39934961	R					4.4202e-20	7.71473	7.71473	Increased in gDNA g1
cg07180656		37	9	103433143	F					4.45036e-20	8.40183	8.40183	Increased in gDNA g1
cg17065320		37	9	117159617	F			chr9:117160139-117161064	N_Shore	4.47587e-20	8.2605	8.2605	Increased in gDNA g1
cg14472131	ATXN7	37	3	63980967	F	NM_000333;NM_001177387;NM_001128149	Body;Body;Body			4.48345e-20	0.317611	-3.1485	Decreased in gDNA g1
cg24843790		37	21	44727494	F					4.48516e-20	11.2857	11.2857	Increased in gDNA g1
cg04462925		37	8	127869557	F					4.49436e-20	12.4117	12.4117	Increased in gDNA g1
cg27227638	MTMR14	37	3	9732833	F	NM_022485;NM_001077525;NM_001077526	Body;Body;Body			4.53827e-20	15.6155	15.6155	Increased in gDNA g1
cg25315819		37	1	45772169	F			chr1:45769213-45769917	S_Shelf	4.54739e-20	13.8268	13.8268	Increased in gDNA g1
cg00608876		37	17	75817377	R					4.58112e-20	10.46	10.46	Increased in gDNA g1
cg18199498	RASAL2	37	1	178387924	F	NM_004841;NM_170692	Body;Body			4.63023e-20	8.20632	8.20632	Increased in gDNA g1
cg26382286	IRF1	37	5	131827284	R	NM_002198	TSS1500	chr5:131825842-131826935	S_Shore	4.69651e-20	14.8575	14.8575	Increased in gDNA g1
cg22566759	BANK1	37	4	102734803	F	NM_001083907;NM_001127507;NM_017935	TSS200;Body;Body			4.70067e-20	11.6499	11.6499	Increased in gDNA g1
cg01389668		37	11	92952840	R					4.70167e-20	19.9948	19.9948	Increased in gDNA g1
cg13090670		37	4	145468984	R					4.72039e-20	8.44986	8.44986	Increased in gDNA g1
cg05867534	MYH3	37	17	10537388	R	NM_002470	Body			4.76354e-20	27.8556	27.8556	Increased in gDNA g1
cg07034787	EPB41L1	37	20	34720859	F	NM_001258331;NM_001258329;NM_177996;NM_001258330	5'UTR;5'UTR;5'UTR;Body			4.76726e-20	7.76477	7.76477	Increased in gDNA g1
cg02528630		37	8	101512608	R					4.78246e-20	25.8754	25.8754	Increased in gDNA g1
cg14563834		37	10	38154983	F					4.78759e-20	6.10407	6.10407	Increased in gDNA g1
cg14766820	OR51T1	37	11	4901861	R	NM_001004759	TSS1500			4.80951e-20	3.66129	3.66129	Increased in gDNA g1
cg25661677	CPED1	37	7	120820850	F	NM_024913;NM_001105533	Body;Body			4.81932e-20	19.3066	19.3066	Increased in gDNA g1
cg20944852		37	12	81172316	R					4.82129e-20	8.9652	8.9652	Increased in gDNA g1
cg07699300	APBA2	37	15	29392964	R	NM_001130414;NM_005503	Body;Body	chr15:29395641-29396290	N_Shelf	4.84133e-20	5.75722	5.75722	Increased in gDNA g1
cg23690294	MORC1	37	3	108800810	F	NM_014429	Body			4.84158e-20	7.28846	7.28846	Increased in gDNA g1
cg20602300	C15orf57	37	15	40846077	R	NM_052849;NM_001080792;NM_001080791	3'UTR;3'UTR;3'UTR			4.8546e-20	9.32889	9.32889	Increased in gDNA g1
cg02028727		37	8	101397867	R					4.86498e-20	6.6105	6.6105	Increased in gDNA g1
cg02879776		37	10	80407110	F					4.93286e-20	7.29484	7.29484	Increased in gDNA g1
cg00139496	GLT8D1	37	3	52731124	F	NM_018446;NM_152932;NM_001010983	Body;Body;Body			4.94976e-20	5.83737	5.83737	Increased in gDNA g1
cg06204087		37	6	157018953	F					4.96353e-20	16.612	16.612	Increased in gDNA g1
cg07059115	GRIN2A	37	16	10008382	R	NM_000833;NM_001134407;NM_001134408	Body;Body;Body			4.96598e-20	12.0816	12.0816	Increased in gDNA g1
cg20784883		37	10	125087061	R					4.97676e-20	4.46813	4.46813	Increased in gDNA g1
cg26118756		37	12	26471820	F					4.99512e-20	7.19954	7.19954	Increased in gDNA g1
cg12705223		37	10	36189535	R					5.01128e-20	9.23705	9.23705	Increased in gDNA g1
cg12800915	CORO2A	37	9	100952629	R	NM_052820	5'UTR	chr9:100954286-100954593	N_Shore	5.02523e-20	8.16359	8.16359	Increased in gDNA g1
cg07096238		37	2	66589902	R					5.0817e-20	5.99103	5.99103	Increased in gDNA g1
cg23503431	UTS2B	37	3	190987100	R	NM_198152	Body			5.09057e-20	6.24116	6.24116	Increased in gDNA g1
cg08585847	GLIS3	37	9	3850283	R	NM_152629;NM_001042413	Body;Body			5.10368e-20	17.3953	17.3953	Increased in gDNA g1
cg05607089		37	14	67883732	F					5.12494e-20	17.4638	17.4638	Increased in gDNA g1
cg12387247	FCER2	37	19	7766974	R	NM_002002;NM_002002	1stExon;5'UTR			5.15429e-20	20.5656	20.5656	Increased in gDNA g1
cg19814032		37	10	50415394	F					5.16135e-20	7.57211	7.57211	Increased in gDNA g1
cg26432506	LOC101929468;CXXC4	37	4	105411312	R	NR_125926;NM_025212	TSS1500;Body	chr4:105412655-105412942	N_Shore	5.18619e-20	9.18831	9.18831	Increased in gDNA g1
cg22493080	EBF1	37	5	158301526	R	NM_001290360;NM_024007;NM_182708	Body;Body;Body			5.18769e-20	9.95354	9.95354	Increased in gDNA g1
cg17936098		37	4	154361865	F					5.19175e-20	10.1981	10.1981	Increased in gDNA g1
cg18830919		37	18	8912779	R					5.20843e-20	4.08146	4.08146	Increased in gDNA g1
cg07993088	NIN	37	14	51258334	R	NM_020921;NM_182946;NM_016350;NM_182944	Body;Body;Body;Body			5.20923e-20	7.52167	7.52167	Increased in gDNA g1
cg04102547	FGD2	37	6	36975657	R	NM_173558	Body			5.23253e-20	8.40835	8.40835	Increased in gDNA g1
cg15194251		37	11	2239813	R					5.23574e-20	11.239	11.239	Increased in gDNA g1
cg16711522	MYO5A	37	15	52758277	R	NM_000259;NM_001142495	Body;Body			5.30418e-20	9.84225	9.84225	Increased in gDNA g1
cg04604215	ZFPM2	37	8	106702829	F	NM_012082	Body			5.31579e-20	5.81945	5.81945	Increased in gDNA g1
cg00133330	ARHGEF2	37	1	155928758	F	NM_004723;NM_001162384;NM_001162383	Body;Body;Body			5.32397e-20	16.5736	16.5736	Increased in gDNA g1
cg09384276	MACF1	37	1	39738033	F	NM_012090	Body			5.32695e-20	15.4707	15.4707	Increased in gDNA g1
cg06216231	ARMC4	37	10	28272751	R	NM_001290020;NM_018076;NM_001290020;NM_018076	ExonBnd;ExonBnd;Body;Body			5.33015e-20	9.47683	9.47683	Increased in gDNA g1
cg24054898	GYG1	37	3	148721868	F	NM_004130	Body			5.34314e-20	11.0737	11.0737	Increased in gDNA g1
cg05512111	IGSF11	37	3	118734756	R	NM_001015887;NM_152538	Body;Body			5.36039e-20	8.7161	8.7161	Increased in gDNA g1
cg12746627	SIPA1L3	37	19	38450289	F	NM_015073	5'UTR			5.42494e-20	25.2708	25.2708	Increased in gDNA g1
cg06400734	MAP7D2	37	X	20033776	R	NM_001168467;NM_001168466;NM_001168465;NM_152780	Body;Body;Body;Body			5.42662e-20	9.34624	9.34624	Increased in gDNA g1
cg00533523	UACA	37	15	70961721	F	NM_001008224;NM_018003	Body;Body			5.43381e-20	17.099	17.099	Increased in gDNA g1
cg23109530		37	8	94944912	F					5.45545e-20	13.6687	13.6687	Increased in gDNA g1
cg06496300	ZC3H18	37	16	88686428	R	NM_001294340;NM_144604	Body;Body			5.46791e-20	0.255806	-3.90921	Decreased in gDNA g1
cg17566199		37	14	100756408	R			chr14:100758608-100759439	N_Shelf	5.52815e-20	3.98355	3.98355	Increased in gDNA g1
cg14034067		37	22	39282561	R					5.53343e-20	13.1291	13.1291	Increased in gDNA g1
cg09577144	DNAH17	37	17	76573499	R	NM_173628	TSS200			5.5543e-20	12.4768	12.4768	Increased in gDNA g1
cg15449516		37	10	48593014	F					5.5722e-20	10.4067	10.4067	Increased in gDNA g1
cg05233789		37	18	57539852	F					5.57934e-20	4.91949	4.91949	Increased in gDNA g1
cg26986883	LOC100506142;RHOQ	37	2	46795437	F	NR_104182;NM_012249	Body;Body			5.62738e-20	9.85406	9.85406	Increased in gDNA g1
cg22452351		37	8	73883802	F					5.68927e-20	4.77859	4.77859	Increased in gDNA g1
cg04753467	CSAD	37	12	53569794	R	NM_001244705;NM_015989	5'UTR;Body			5.74117e-20	28.7616	28.7616	Increased in gDNA g1
cg02234074		37	5	67444023	R					5.75556e-20	17.0429	17.0429	Increased in gDNA g1
cg27581953	MAP7	37	6	136685470	R	NM_001198619;NM_001198618;NM_001198615;NM_001198609;NM_001198608;NM_001198611;NM_001198614;NM_001198617;NM_003980;NM_001198616	Body;Body;Body;Body;Body;Body;Body;Body;Body;Body	chr6:136681750-136682273	S_Shelf	5.75694e-20	16.7738	16.7738	Increased in gDNA g1
cg13707972	TMPRSS4-AS1	37	11	117904335	F	NR_038318	Body			5.85032e-20	9.49217	9.49217	Increased in gDNA g1
cg11867495	SH3PXD2A	37	10	105529085	R	NM_014631	Body			5.88385e-20	11.3306	11.3306	Increased in gDNA g1
cg01489441	MAPK8IP3	37	16	1764111	R	NM_001040439;NM_015133	Body;Body			5.90507e-20	13.2124	13.2124	Increased in gDNA g1
cg12859563	MAPKAP1	37	9	128209635	F	NM_001006621;NM_001006620;NM_024117;NM_001006619;NM_001006617	Body;Body;Body;Body;Body			5.92707e-20	4.94291	4.94291	Increased in gDNA g1
cg01862722	CD1D	37	1	158149071	R	NM_001766	TSS1500	chr1:158150620-158151503	N_Shore	5.94586e-20	3.95229	3.95229	Increased in gDNA g1
cg25020925	RNF170	37	8	42742938	R	NM_001160224;NR_027669;NR_027668;NM_001160223;NM_030954;NM_001160225	Body;Body;Body;Body;Body;5'UTR			5.94677e-20	20.3906	20.3906	Increased in gDNA g1
cg21643095	CARD18	37	11	105009375	F	NM_021571	3'UTR			5.95323e-20	12.4267	12.4267	Increased in gDNA g1
cg18320108		37	4	185427753	R					5.95331e-20	16.2814	16.2814	Increased in gDNA g1
cg27231122	SDC3	37	1	31371933	R	NM_014654	Body			5.97658e-20	4.47726	4.47726	Increased in gDNA g1
cg16131807		37	11	69387941	F					5.99198e-20	11.6037	11.6037	Increased in gDNA g1
cg23025873	PHTF2	37	7	77487860	F	NM_001127360;NM_001127358;NM_001127359;NM_001127357;NM_020432	Body;Body;Body;Body;Body			6.04627e-20	14.4192	14.4192	Increased in gDNA g1
cg08243465	PMEPA1	37	20	56274036	F	NM_199171;NM_199170;NM_199169;NM_020182	5'UTR;5'UTR;Body;Body			6.05255e-20	11.5413	11.5413	Increased in gDNA g1
cg06616903		37	1	172788029	F					6.07402e-20	33.755	33.755	Increased in gDNA g1
cg26300517		37	4	38732661	F					6.07776e-20	20.0546	20.0546	Increased in gDNA g1
cg09128310		37	6	378457	R					6.09081e-20	7.87517	7.87517	Increased in gDNA g1
cg10274029		37	16	85981336	R			chr16:85981652-85981965	N_Shore	6.13029e-20	8.39518	8.39518	Increased in gDNA g1
cg16128068	NFATC2	37	20	50077389	F	NM_001258295;NM_001258297;NM_173091;NM_001258292;NM_001258294;NM_001258296;NM_012340;NM_001136021	Body;Body;Body;Body;Body;Body;Body;Body			6.17824e-20	13.7508	13.7508	Increased in gDNA g1
cg01502930	OSBPL10	37	3	31993928	F	NM_001174060;NM_017784	Body;Body			6.18181e-20	15.6272	15.6272	Increased in gDNA g1
cg22823422	KCNJ6	37	21	39119437	F	NM_002240	Body			6.26001e-20	8.1333	8.1333	Increased in gDNA g1
cg19222784	NAV2	37	11	20044428	F	NM_001111019;NM_182964;NM_001111018;NM_145117	TSS1500;Body;Body;Body			6.27986e-20	13.2085	13.2085	Increased in gDNA g1
cg15871218	NME8	37	7	37939591	R	NM_016616	3'UTR			6.34659e-20	9.19114	9.19114	Increased in gDNA g1
cg10923074	SLC8A3	37	14	70651043	R	NR_104122;NM_058240;NM_033262;NM_182932;NM_183002	Body;5'UTR;5'UTR;5'UTR;5'UTR			6.40217e-20	8.98736	8.98736	Increased in gDNA g1
cg08078218	C15orf57	37	15	40846211	R	NM_052849;NM_001080792;NM_001080791;NM_001289132	Body;Body;Body;Body			6.43105e-20	10.6391	10.6391	Increased in gDNA g1
cg04061878	STK24	37	13	99168164	F	NM_003576;NM_001032296;NM_001286649	Body;Body;Body			6.47989e-20	6.72971	6.72971	Increased in gDNA g1
cg17057190		37	19	2747608	R					6.53602e-20	9.17027	9.17027	Increased in gDNA g1
cg08526209		37	3	139400319	R			chr3:139396338-139396882	S_Shelf	6.57185e-20	13.5744	13.5744	Increased in gDNA g1
cg16680125	LGTN	37	1	206782805	R	NM_006893	Body	chr1:206785804-206786030	N_Shelf	6.57617e-20	13.0083	13.0083	Increased in gDNA g1
cg07000713	FAM19A2	37	12	62463441	R	NM_178539	5'UTR			6.58015e-20	16.7293	16.7293	Increased in gDNA g1
cg00709979		37	16	85866348	R			chr16:85863381-85863601	S_Shelf	6.58132e-20	6.8037	6.8037	Increased in gDNA g1
cg09236445	PDZRN3	37	3	73591147	F	NM_015009	Body			6.61555e-20	4.60237	4.60237	Increased in gDNA g1
cg14886500		37	6	23447204	R					6.6655e-20	9.15859	9.15859	Increased in gDNA g1
cg21664636		37	3	70432664	R					6.70845e-20	8.73719	8.73719	Increased in gDNA g1
cg11897706	LAPTM5	37	1	31219084	F	NM_006762	Body			6.71804e-20	6.24014	6.24014	Increased in gDNA g1
cg17177069	SFMBT1	37	3	52964898	F	NM_016329	Body			6.7226e-20	5.19787	5.19787	Increased in gDNA g1
cg14690711	SFSWAP	37	12	132255517	R	NM_001261411;NM_004592	Body;Body			6.77765e-20	7.25683	7.25683	Increased in gDNA g1
cg12402265	IL17RE	37	3	9954187	R	NM_153481;NM_153483;NR_104198;NM_001193380;NM_153480	Body;Body;Body;Body;Body	chr3:9956822-9957664	N_Shelf	6.79736e-20	0.236948	-4.22033	Decreased in gDNA g1
cg02048051		37	12	116897040	R					6.80941e-20	6.38022	6.38022	Increased in gDNA g1
cg23596764		37	8	121116685	R					6.82236e-20	6.86846	6.86846	Increased in gDNA g1
cg14192130	CCR6	37	6	167535764	F	NM_031409;NM_004367	TSS1500;5'UTR			6.82438e-20	11.5422	11.5422	Increased in gDNA g1
cg05720721		37	3	123803128	F					6.8986e-20	29.5851	29.5851	Increased in gDNA g1
cg20571895	LOC643339	37	12	93401837	R	NR_040096	Body			6.9334e-20	11.8901	11.8901	Increased in gDNA g1
cg13010216	RAD52	37	12	1068192	R	NM_001297419	5'UTR			6.9622e-20	5.62106	5.62106	Increased in gDNA g1
cg17602884		37	22	18549473	R					7.019e-20	9.459	9.459	Increased in gDNA g1
cg04996472	OLR1	37	12	10313615	R	NM_002543;NM_001172632;NM_001172633	Body;Body;Body			7.02721e-20	14.7834	14.7834	Increased in gDNA g1
cg08736867	TIAM2	37	6	155502890	R	NM_012454	Body			7.03587e-20	20.9421	20.9421	Increased in gDNA g1
cg11261261	DOCK1	37	10	128772459	F	NM_001380	Body			7.06055e-20	6.71614	6.71614	Increased in gDNA g1
cg01795096	GPM6A	37	4	176744289	F	NR_048571;NM_001261447;NM_201592;NM_005277	Body;Body;Body;5'UTR			7.08351e-20	9.55142	9.55142	Increased in gDNA g1
cg17585440	MKNK2	37	19	2052181	R	NM_199054;NM_017572	TSS1500;TSS1500	chr19:2050630-2051566	S_Shore	7.11036e-20	7.98233	7.98233	Increased in gDNA g1
cg11863813	POU2F2	37	19	42627663	F	NM_002698;NM_001207025;NM_001207026;NM_001247994	Body;Body;Body;Body			7.11579e-20	16.4582	16.4582	Increased in gDNA g1
cg20040750	SLC36A1	37	5	150841003	R	NM_001308151;NM_001308150;NM_078483	Body;Body;Body			7.221e-20	7.60602	7.60602	Increased in gDNA g1
cg10334489	KSR1	37	17	25798878	F	NM_014238	TSS200			7.24637e-20	10.6948	10.6948	Increased in gDNA g1
cg27622172	CEP135	37	4	56847036	F	NM_025009	Body			7.26828e-20	23.3267	23.3267	Increased in gDNA g1
cg21854837	BCL2L1	37	20	30273372	F	NM_138578;NM_001191	Body;Body			7.28014e-20	27.3639	27.3639	Increased in gDNA g1
cg03302822	C10orf28	37	10	99928067	F	NM_014472	5'UTR			7.3014e-20	11.2998	11.2998	Increased in gDNA g1
cg25574603	GSG1	37	12	13256766	F	NM_001080554;NM_001080555	TSS200;TSS200	chr12:13254049-13254631	S_Shelf	7.33603e-20	13.467	13.467	Increased in gDNA g1
cg03983540	ZNF341	37	20	32366491	R	NR_104259;NM_001282933;NM_032819;NM_001282935	Body;Body;Body;Body			7.42346e-20	26.6955	26.6955	Increased in gDNA g1
cg17155972	ST18	37	8	53206620	F	NM_014682	5'UTR			7.45957e-20	9.6564	9.6564	Increased in gDNA g1
cg00936935	SGMS1	37	10	52271899	F	NM_147156	5'UTR			7.46515e-20	20.9119	20.9119	Increased in gDNA g1
cg02125429	LRRFIP1	37	2	238578302	R	NM_001137550	Body			7.50865e-20	10.3179	10.3179	Increased in gDNA g1
cg07241613	LOC643339	37	12	93690962	F	NR_040096	Body			7.51298e-20	11.0254	11.0254	Increased in gDNA g1
cg00508048	STAT3	37	17	40485194	F	NM_003150;NM_139276;NM_213662	Body;Body;Body			7.51767e-20	6.15366	6.15366	Increased in gDNA g1
cg06451498	LOC101927142;NPAS2	37	2	101593460	R	NR_110213;NM_002518	Body;Body			7.51864e-20	22.3406	22.3406	Increased in gDNA g1
cg19817195	DIP2A	37	21	47926357	R	NM_206891;NM_001146115;NM_206890;NM_206889;NM_001146116;NM_015151	Body;Body;Body;Body;Body;Body			7.62014e-20	6.11247	6.11247	Increased in gDNA g1
cg11326860	RNU6-79P;NAV1;IPO9-AS1	37	1	201739359	F	NR_046945;NM_020443;NR_046696;NM_001167738	Body;Body;Body;Body			7.66785e-20	12.0471	12.0471	Increased in gDNA g1
cg17427421	PALM2-AKAP2	37	9	112729686	R	NM_007203;NM_147150	Body;Body			7.67164e-20	12.4849	12.4849	Increased in gDNA g1
cg26164712	CXCR5	37	11	118754565	F	NM_001716;NM_001716	5'UTR;1stExon			7.67904e-20	7.74086	7.74086	Increased in gDNA g1
cg22106543		37	6	74049525	R					7.75443e-20	6.20945	6.20945	Increased in gDNA g1
cg24466100	CLIC4	37	1	25075133	R	NM_013943	Body	chr1:25071352-25072586	S_Shelf	7.77007e-20	6.01173	6.01173	Increased in gDNA g1
cg08530445		37	1	55944299	R					7.81395e-20	13.0795	13.0795	Increased in gDNA g1
cg02751820		37	6	113149075	F					7.81614e-20	4.92933	4.92933	Increased in gDNA g1
cg02456922		37	6	157748177	F			chr6:157744004-157745217	S_Shelf	7.88987e-20	7.8763	7.8763	Increased in gDNA g1
cg13924015		37	9	107911118	F					7.93479e-20	10.4332	10.4332	Increased in gDNA g1
cg19755776		37	6	29067386	R					7.96004e-20	3.70868	3.70868	Increased in gDNA g1
cg00373327	RAB29	37	1	205741853	R	NM_001135663;NM_003929;NM_001135662;NM_001135664	Body;Body;Body;5'UTR	chr1:205743900-205744668	N_Shelf	7.97714e-20	9.04867	9.04867	Increased in gDNA g1
cg02567323	KLRAQ1	37	2	48671699	R	NR_024188;NM_001135629;NM_001135630;NM_152994	Body;Body;5'UTR;Body	chr2:48667559-48668355	S_Shelf	7.99682e-20	6.31306	6.31306	Increased in gDNA g1
cg21281086	DDX4	37	5	55067187	R	NM_001166534;NM_001142549;NM_024415;NM_001166533	Body;Body;Body;Body			8.01781e-20	4.22667	4.22667	Increased in gDNA g1
cg24297418		37	6	30726590	F					8.02514e-20	4.9727	4.9727	Increased in gDNA g1
cg02621376	MCOLN2	37	1	85461303	R	NM_153259	Body	chr1:85462585-85463435	N_Shore	8.05853e-20	17.8274	17.8274	Increased in gDNA g1
cg06100210		37	9	127016866	R			chr9:127020249-127020741	N_Shelf	8.09359e-20	25.8782	25.8782	Increased in gDNA g1
cg16372051	HSPA1B	37	6	31794302	F	NM_005346	TSS1500	chr6:31795467-31797384	N_Shore	8.10582e-20	14.0325	14.0325	Increased in gDNA g1
cg04490045	ISG20	37	15	89183630	R	NM_001303235;NR_130134;NM_001303236;NM_001303237;NM_001303234;NM_001303233;NM_002201	5'UTR;Body;5'UTR;Body;Body;Body;Body			8.11958e-20	17.9152	17.9152	Increased in gDNA g1
cg12011487	UTS2B	37	3	191018949	F	NM_198152	5'UTR			8.13732e-20	6.08059	6.08059	Increased in gDNA g1
cg05106778	SDC2	37	8	97598420	R	NM_002998	Body			8.22193e-20	8.76563	8.76563	Increased in gDNA g1
cg13287515		37	1	170209726	R					8.263e-20	12.6651	12.6651	Increased in gDNA g1
cg04947949	WDFY4	37	10	49892203	R	NM_020945	TSS1500			8.27316e-20	6.22373	6.22373	Increased in gDNA g1
cg17691939	ABCA13	37	7	48568677	R	NM_152701	Body			8.2964e-20	10.0587	10.0587	Increased in gDNA g1
cg09400362	TMEM131	37	2	98579411	F	NM_015348	Body			8.30505e-20	9.01461	9.01461	Increased in gDNA g1
cg22372096	ZFR2	37	19	3810782	F	NM_015174	Body	chr19:3810778-3811195	Island	8.31679e-20	3.65125	3.65125	Increased in gDNA g1
cg02648589	RASA3	37	13	114877260	F	NM_007368	Body	chr13:114879041-114879530	N_Shore	8.33244e-20	0.403984	-2.47534	Decreased in gDNA g1
cg23306641	OSBPL8	37	12	76905310	R	NM_001003712;NM_020841	5'UTR;5'UTR			8.35163e-20	3.62338	3.62338	Increased in gDNA g1
cg07859753		37	13	96300257	R			chr13:96296143-96297059	S_Shelf	8.35788e-20	6.24393	6.24393	Increased in gDNA g1
cg19792261	GGA2	37	16	23518163	R	NM_015044	Body	chr16:23521573-23521899	N_Shelf	8.36569e-20	6.32632	6.32632	Increased in gDNA g1
cg19954286	CCR6	37	6	167536056	R	NM_004367;NM_031409	5'UTR;TSS200			8.40756e-20	12.451	12.451	Increased in gDNA g1
cg23753006		37	2	143044057	F					8.61159e-20	15.5504	15.5504	Increased in gDNA g1
cg22210751		37	10	49880855	R					8.61452e-20	6.8625	6.8625	Increased in gDNA g1
cg21166916		37	22	42316481	R			chr22:42315502-42316409	S_Shore	8.64531e-20	10.3636	10.3636	Increased in gDNA g1
cg15463550	LINC00539;MIPEPP3	37	13	21904723	F	NR_103841;NR_103840;NR_038939;NR_046461;NR_103840;NR_103841	ExonBnd;ExonBnd;Body;Body;Body;Body			8.66055e-20	15.506	15.506	Increased in gDNA g1
cg13002194	LINC00456	37	13	97832207	R	NR_125725	TSS1500			8.6851e-20	10.0588	10.0588	Increased in gDNA g1
cg14007090	LAMA5	37	20	60915009	F	NM_005560	Body	chr20:60911975-60912249	S_Shelf	8.79552e-20	22.9762	22.9762	Increased in gDNA g1
cg01020567	SEPT9	37	17	75469976	R	NM_001113495;NM_001113493;NM_001113494;NM_001113492;NM_001293696;NM_001113496;NM_001293697;NM_001293698;NM_001293695;NM_001113491;NM_006640	TSS1500;Body;Body;Body;Body;5'UTR;5'UTR;5'UTR;Body;Body;Body			8.80025e-20	18.782	18.782	Increased in gDNA g1
cg01715572	ARMC9	37	2	232093057	R	NM_025139	Body			8.86168e-20	18.1069	18.1069	Increased in gDNA g1
cg24135088		37	12	27361176	R					8.89694e-20	20.4183	20.4183	Increased in gDNA g1
cg22786162	PCLO	37	7	82701979	R	NM_033026;NM_014510	Body;Body			8.89941e-20	7.69238	7.69238	Increased in gDNA g1
cg11617503	KCNB1	37	20	48082033	R	NM_004975	Body			8.94662e-20	6.60287	6.60287	Increased in gDNA g1
cg01633232	XRCC5	37	2	217058891	R	NM_021141	Body			8.99575e-20	7.85215	7.85215	Increased in gDNA g1
cg12122116	TIAM1	37	21	32879282	R	NM_003253	5'UTR			9.0141e-20	11.5739	11.5739	Increased in gDNA g1
cg16266809		37	20	30943371	R			chr20:30945647-30947033	N_Shelf	9.06502e-20	11.003	11.003	Increased in gDNA g1
cg25571136	ECHDC1	37	6	127612751	R	NM_001105545;NM_018479;NM_001105544;NM_001002030;NM_001139510	3'UTR;3'UTR;Body;Body;Body			9.08411e-20	7.2939	7.2939	Increased in gDNA g1
cg20318201		37	16	18015467	F					9.08572e-20	15.3031	15.3031	Increased in gDNA g1
cg14446165	VAV2	37	9	136833899	F	NM_001134398;NM_003371	Body;Body	chr9:136834189-136834392	N_Shore	9.14017e-20	5.94053	5.94053	Increased in gDNA g1
cg09992486		37	16	57338101	R					9.16068e-20	4.49612	4.49612	Increased in gDNA g1
cg04593828	JAK1	37	1	65361558	R	NM_002227	5'UTR			9.27666e-20	13.3582	13.3582	Increased in gDNA g1
cg07592835		37	7	105715031	F					9.28988e-20	9.94276	9.94276	Increased in gDNA g1
cg26053840	GLO1	37	6	38644662	R	NM_006708	3'UTR			9.30273e-20	6.11875	6.11875	Increased in gDNA g1
cg00353330		37	4	101715708	R					9.3368e-20	10.608	10.608	Increased in gDNA g1
cg07593580	ATF3	37	1	212760306	R	NM_001030287	5'UTR			9.34376e-20	15.2131	15.2131	Increased in gDNA g1
cg09021952		37	1	172852813	R					9.36197e-20	12.3789	12.3789	Increased in gDNA g1
cg24835320	C7orf72	37	7	50185961	F	NM_001161834	Body			9.41363e-20	7.19925	7.19925	Increased in gDNA g1
cg06378674		37	7	108192286	F					9.43828e-20	5.19151	5.19151	Increased in gDNA g1
cg22181721	NNT-AS1	37	5	43581754	R	NR_073113	Body			9.58115e-20	6.27509	6.27509	Increased in gDNA g1
cg05086084		37	1	203242936	F			chr1:203242519-203242818	S_Shore	9.59227e-20	11.8265	11.8265	Increased in gDNA g1
cg00762029	IRF2	37	4	185317438	R	NM_002199	Body			9.60334e-20	6.35304	6.35304	Increased in gDNA g1
cg15693635		37	6	167564916	F					9.66049e-20	8.65195	8.65195	Increased in gDNA g1
cg17667870		37	4	15893073	F					9.66229e-20	20.8456	20.8456	Increased in gDNA g1
cg07441944	CD82	37	11	44623459	R	NM_001024844;NM_002231	Body;Body			9.72396e-20	21.631	21.631	Increased in gDNA g1
cg00334424	TEX41	37	2	145559337	F	NR_033870	Body			9.76048e-20	6.42641	6.42641	Increased in gDNA g1
cg26761826	C8orf46	37	8	67419572	F	NM_152765	Body	chr8:67417588-67417876	S_Shore	9.7689e-20	10.0883	10.0883	Increased in gDNA g1
cg15348550	DHTKD1	37	10	12163898	R	NM_018706	3'UTR			9.78488e-20	8.04531	8.04531	Increased in gDNA g1
cg11231670	FLYWCH2	37	16	2947301	R	NM_001142499;NM_001142500;NM_138439	Body;Body;Body	chr16:2944285-2944678	S_Shelf	9.81065e-20	7.03497	7.03497	Increased in gDNA g1
cg05692532	DBP	37	19	49136928	R	NM_001352;NM_001352	ExonBnd;Body	chr19:49138699-49139085	N_Shore	9.81289e-20	13.0088	13.0088	Increased in gDNA g1
cg21302601		37	12	93389482	R					9.8353e-20	6.06111	6.06111	Increased in gDNA g1
cg21756151		37	19	54793885	F					9.92536e-20	28.2391	28.2391	Increased in gDNA g1
cg10032132	MTERF4	37	2	242038984	R	NR_028049;NR_028050;NR_028051;NM_182501	Body;Body;Body;Body	chr2:242041543-242042026	N_Shelf	9.9576e-20	3.96627	3.96627	Increased in gDNA g1
cg04892766		37	3	72570318	R					9.96118e-20	11.4162	11.4162	Increased in gDNA g1
cg02428556	HSD17B4	37	5	118873708	R	NM_000414;NM_001199292;NM_001199291;NM_001292027;NM_001292028	Body;Body;Body;Body;Body			9.98386e-20	11.1568	11.1568	Increased in gDNA g1
cg07613153	TDRD9	37	14	104436947	F	NM_153046	Body			1.0087e-19	7.94165	7.94165	Increased in gDNA g1
cg14449358		37	14	23357321	R			chr14:23355738-23356402	S_Shore	1.01321e-19	9.4532	9.4532	Increased in gDNA g1
cg22305429		37	3	152229969	F					1.01596e-19	12.2291	12.2291	Increased in gDNA g1
cg15545700	A2M	37	12	9268985	F	NM_000014	TSS1500			1.02087e-19	5.65349	5.65349	Increased in gDNA g1
cg08899239		37	1	111625492	F					1.02413e-19	15.6401	15.6401	Increased in gDNA g1
cg26126371		37	2	226141073	F					1.02533e-19	20.2433	20.2433	Increased in gDNA g1
cg08937075	EPAS1	37	2	46541625	F	NM_001430	Body			1.03328e-19	15.8968	15.8968	Increased in gDNA g1
cg14963738		37	7	19752782	F			chr7:19748397-19748861	S_Shelf	1.03899e-19	6.04268	6.04268	Increased in gDNA g1
cg13755776		37	11	3602845	R			chr11:3601851-3602616	S_Shore	1.03962e-19	13.562	13.562	Increased in gDNA g1
cg15761265		37	11	109948791	F					1.04088e-19	9.34866	9.34866	Increased in gDNA g1
cg26810157	TCF12	37	15	57579076	R	NM_207040;NM_207037;NM_003205;NM_207038;NM_207036	3'UTR;3'UTR;3'UTR;3'UTR;3'UTR			1.04156e-19	9.5455	9.5455	Increased in gDNA g1
cg11721194	SLAMF7	37	1	160709239	R	NM_021181	Body			1.04335e-19	24.9217	24.9217	Increased in gDNA g1
cg10583219		37	22	22921723	F					1.04582e-19	9.26596	9.26596	Increased in gDNA g1
cg00759807	ANKRD11	37	16	89390789	F	NM_013275	5'UTR			1.05351e-19	24.7409	24.7409	Increased in gDNA g1
cg12117227	EXOC2	37	6	485971	R	NM_018303	3'UTR			1.05676e-19	4.42754	4.42754	Increased in gDNA g1
cg02182856	TCF7	37	5	133474100	R	NM_003202;NR_033449;NM_001134851;NM_201634;NM_201632;NM_213648	Body;Body;Body;Body;Body;Body			1.06299e-19	8.70927	8.70927	Increased in gDNA g1
cg27106643	NFATC1	37	18	77257352	F	NM_006162;NM_172388;NM_172389;NM_172387	Body;Body;Body;Body	chr18:77255680-77256046	S_Shore	1.0703e-19	8.90856	8.90856	Increased in gDNA g1
cg08017210	TNKS	37	8	9577609	R	NM_003747	Body			1.07354e-19	7.32535	7.32535	Increased in gDNA g1
cg07194984		37	11	2128771	F					1.07968e-19	6.12608	6.12608	Increased in gDNA g1
cg23172333	MIR5694	37	10	122366110	R	NR_049879	Body			1.08307e-19	20.5458	20.5458	Increased in gDNA g1
cg07733419	RREB1	37	6	7188984	F	NM_001168344;NM_001003699;NM_001003698;NM_001003700	Body;Body;Body;Body			1.08337e-19	14.086	14.086	Increased in gDNA g1
cg03166160		37	6	43345603	F					1.08818e-19	6.34466	6.34466	Increased in gDNA g1
cg01514916		37	10	63865279	R					1.09671e-19	8.29323	8.29323	Increased in gDNA g1
cg21324727	ARAP1	37	11	72455648	F	NM_001040118	5'UTR			1.10067e-19	6.8921	6.8921	Increased in gDNA g1
cg00765992		37	1	210462861	R			chr1:210465709-210466212	N_Shelf	1.10264e-19	6.16244	6.16244	Increased in gDNA g1
cg11711432		37	12	92947389	F					1.10444e-19	7.18143	7.18143	Increased in gDNA g1
cg24723883	GNG7	37	19	2608495	F	NM_052847	5'UTR	chr19:2607725-2607967	S_Shore	1.10711e-19	14.9844	14.9844	Increased in gDNA g1
cg20368764	DNAL1	37	14	74162900	R	NM_001201366;NM_031427	3'UTR;3'UTR			1.11254e-19	4.92682	4.92682	Increased in gDNA g1
cg25194451	SNX22	37	15	64445647	R	NR_073534;NM_024798	Body;Body	chr15:64443587-64444821	S_Shore	1.12926e-19	8.9357	8.9357	Increased in gDNA g1
cg06741044		37	17	74954388	F					1.13893e-19	18.5269	18.5269	Increased in gDNA g1
cg25173785		37	6	52022616	R					1.14811e-19	17.6871	17.6871	Increased in gDNA g1
cg04787728	NLRC3	37	16	3598600	R	NM_178844	Body			1.14957e-19	7.6804	7.6804	Increased in gDNA g1
cg23109578		37	5	141198778	R					1.15257e-19	8.71275	8.71275	Increased in gDNA g1
cg07055745	INPP4A	37	2	99165662	R	NM_001566;NM_004027;NM_001134224;NM_001134225	Body;Body;Body;Body			1.15316e-19	8.82004	8.82004	Increased in gDNA g1
cg04630490		37	15	70272395	F					1.15384e-19	6.76121	6.76121	Increased in gDNA g1
cg02054003	RLF	37	1	40652215	F	NM_012421	Body			1.15707e-19	27.8461	27.8461	Increased in gDNA g1
cg08538926		37	6	154925432	F					1.15768e-19	9.30795	9.30795	Increased in gDNA g1
cg11795947	ARID5B	37	10	63781425	R	NM_032199	Body			1.15899e-19	5.3405	5.3405	Increased in gDNA g1
cg15775556		37	2	242669474	F					1.15951e-19	12.9988	12.9988	Increased in gDNA g1
cg10761141	SERPINA1	37	14	94844776	F	NM_001127704;NM_001127706;NM_001127705;NM_001127701;NM_001127702;NM_001127703;NM_001127707;NM_001002236;NM_000295;NM_001002235;NM_001127700	3'UTR;3'UTR;3'UTR;3'UTR;3'UTR;3'UTR;3'UTR;3'UTR;3'UTR;3'UTR;3'UTR			1.16479e-19	7.77705	7.77705	Increased in gDNA g1
cg11859419	NIN	37	14	51265001	R	NM_020921;NM_182946;NM_016350;NM_182944	Body;Body;Body;Body			1.17531e-19	18.6667	18.6667	Increased in gDNA g1
cg11198450	CPE	37	4	166304412	R	NM_001873	Body	chr4:166299975-166300668	S_Shelf	1.17684e-19	8.29748	8.29748	Increased in gDNA g1
cg06805945	APP	37	21	27276247	R	NM_001136131;NM_001136016;NM_001204302;NM_001136129;NM_001136130;NM_000484;NM_001204303;NM_001204301;NM_201414;NM_201413	Body;Body;Body;Body;Body;Body;Body;Body;Body;Body			1.18096e-19	7.39901	7.39901	Increased in gDNA g1
cg22798497	PEBP4	37	8	22662138	R	NM_144962	Body			1.18291e-19	3.82929	3.82929	Increased in gDNA g1
cg02190928		37	8	90427508	F					1.20773e-19	4.45341	4.45341	Increased in gDNA g1
cg01460835	AMPD3	37	11	10510719	R	NM_001172431;NM_000480;NM_001025390;NM_001025389;NM_001172430	Body;Body;Body;Body;Body			1.20843e-19	14.5106	14.5106	Increased in gDNA g1
cg18173388		37	4	154343353	R					1.21822e-19	3.95772	3.95772	Increased in gDNA g1
cg14574996	ZNF414	37	19	8580334	R	NM_032370;NM_001146175	TSS1500;TSS1500	chr19:8578661-8579219	S_Shore	1.22263e-19	0.235467	-4.24689	Decreased in gDNA g1
cg06754496	SGMS1	37	10	52268375	R	NM_147156	5'UTR			1.22329e-19	20.3066	20.3066	Increased in gDNA g1
cg01421994	OSGIN2	37	8	90916395	F	NM_004337;NM_001126111	5'UTR;Body	chr8:90914197-90915340	S_Shore	1.22601e-19	4.28058	4.28058	Increased in gDNA g1
cg01100915	BCL2	37	18	60848285	F	NM_000633	Body			1.2311e-19	11.5876	11.5876	Increased in gDNA g1
cg18480591	RBM47	37	4	40538251	F	NM_001098634	5'UTR			1.23412e-19	10.5649	10.5649	Increased in gDNA g1
cg03122269	ABCA6	37	17	67114449	R	NM_080284	Body			1.23852e-19	20.5674	20.5674	Increased in gDNA g1
cg16688050		37	14	22961256	R					1.24253e-19	21.0133	21.0133	Increased in gDNA g1
cg06926332	GALNT5	37	2	158113319	F	NM_014568	TSS1500			1.24372e-19	9.18003	9.18003	Increased in gDNA g1
cg15765334		37	17	25546334	F					1.25457e-19	6.26568	6.26568	Increased in gDNA g1
cg10633128	COTL1	37	16	84619920	R	NM_021149	Body			1.26343e-19	7.93834	7.93834	Increased in gDNA g1
cg14944956		37	15	65184174	F					1.27069e-19	8.56961	8.56961	Increased in gDNA g1
cg11419215	FAM3C	37	7	121012581	F	NM_001040020;NM_014888	Body;Body			1.28671e-19	6.45575	6.45575	Increased in gDNA g1
cg25816160	EVI5	37	1	93053203	F	NM_005665;NM_001308248	Body;Body			1.31611e-19	5.30621	5.30621	Increased in gDNA g1
cg24271806		37	16	9166912	R					1.31879e-19	24.8695	24.8695	Increased in gDNA g1
cg13195185	TNFRSF13B	37	17	16875596	R	NM_012452	TSS200			1.32751e-19	9.15874	9.15874	Increased in gDNA g1
cg04607281	SYTL2	37	11	85439999	R	NM_001289608;NM_001162953;NM_001162951;NM_032943	Body;Body;Body;Body			1.32821e-19	4.35445	4.35445	Increased in gDNA g1
cg08526904	MEF2BNB-MEF2B;MEF2B	37	19	19266491	F	NR_027308;NR_027307;NM_001145785;NM_005919	Body;Body;5'UTR;5'UTR			1.33286e-19	5.5121	5.5121	Increased in gDNA g1
cg19104068	FRY	37	13	32615885	F	NM_023037	Body			1.33682e-19	8.29579	8.29579	Increased in gDNA g1
cg26775079	CCDC106	37	19	56158830	R	NM_013301	TSS200	chr19:56159257-56159937	N_Shore	1.33707e-19	12.5353	12.5353	Increased in gDNA g1
cg02039867	ENTPD1;ENTPD1-AS1	37	10	97518677	F	NM_001098175;NR_038444;NM_001164181;NM_001164178;NM_001164183;NM_001164182;NM_001164179;NM_001776	Body;Body;5'UTR;Body;5'UTR;5'UTR;Body;Body			1.33894e-19	25.648	25.648	Increased in gDNA g1
cg10420527	LRP5	37	11	68138505	F	NM_002335	Body			1.33906e-19	25.4179	25.4179	Increased in gDNA g1
cg20938617		37	5	171976876	F					1.35678e-19	5.88759	5.88759	Increased in gDNA g1
cg04961363	TNS3	37	7	47521070	R	NM_022748	5'UTR			1.3631e-19	8.68208	8.68208	Increased in gDNA g1
cg12312252	PPP1R16B	37	20	37465830	R	NM_015568;NM_001172735	Body;Body	chr20:37464502-37464847	S_Shore	1.36518e-19	8.36722	8.36722	Increased in gDNA g1
cg00430389		37	22	23027778	F					1.36671e-19	3.99756	3.99756	Increased in gDNA g1
cg25695391	JAZF1	37	7	28077169	R	NM_175061	Body			1.36706e-19	7.34987	7.34987	Increased in gDNA g1
cg16175792	HSD3B1	37	1	120050104	R	NM_000862	Body			1.37294e-19	5.93599	5.93599	Increased in gDNA g1
cg03339288	LINC01531	37	19	35896314	F	NR_040046	TSS200			1.38451e-19	8.69788	8.69788	Increased in gDNA g1
cg24928870		37	13	103623051	F					1.38638e-19	12.5661	12.5661	Increased in gDNA g1
cg18822905	LHFPL2	37	5	77882454	R	NM_005779	5'UTR			1.38935e-19	0.375999	-2.65958	Decreased in gDNA g1
cg21754194		37	4	57393820	F			chr4:57396748-57397269	N_Shelf	1.401e-19	5.25861	5.25861	Increased in gDNA g1
cg07833462	LINC01252	37	12	11716844	R	NR_033890	Body			1.40788e-19	12.7393	12.7393	Increased in gDNA g1
cg13414750	CACNA1D	37	3	53782863	R	NM_001128839;NM_000720;NM_001128840	Body;Body;Body			1.41311e-19	5.14857	5.14857	Increased in gDNA g1
cg05564251	SP140	37	2	231090640	R	NM_001005176;NM_007237	Body;Body			1.42508e-19	16.5561	16.5561	Increased in gDNA g1
cg14834949	SWAP70	37	11	9766732	F	NM_015055;NM_001297714	Body;Body			1.44802e-19	6.13669	6.13669	Increased in gDNA g1
cg16549240	C5orf15	37	5	133305516	F	NM_020199	TSS1500	chr5:133303986-133304399	S_Shore	1.46099e-19	8.20485	8.20485	Increased in gDNA g1
cg17114074		37	7	24365576	F					1.46505e-19	18.0964	18.0964	Increased in gDNA g1
cg21665350		37	6	155964162	R					1.46979e-19	6.01414	6.01414	Increased in gDNA g1
cg07434082	ARHGEF7	37	13	111839104	F	NM_001113513;NM_001113511;NM_003899;NM_001113512;NM_145735	TSS200;Body;5'UTR;Body;Body			1.47257e-19	17.344	17.344	Increased in gDNA g1
cg20444192		37	10	113755922	F					1.4758e-19	10.43	10.43	Increased in gDNA g1
cg15175599	LINC00687	37	20	11833806	F	NR_110635	Body			1.48514e-19	4.53274	4.53274	Increased in gDNA g1
cg22014112	TNFAIP3	37	6	138192658	R	NM_006290	Body	chr6:138187825-138189141	S_Shelf	1.48633e-19	10.6792	10.6792	Increased in gDNA g1
cg14462900		37	15	51147170	F					1.49498e-19	5.6443	5.6443	Increased in gDNA g1
cg18203393	CTIF	37	18	46338784	R	NM_014772;NM_001142397	Body;Body			1.49612e-19	8.21214	8.21214	Increased in gDNA g1
cg26785823	LOC115110	37	1	2482001	F	NR_026927	Body	chr1:2477563-2478363	S_Shelf	1.49741e-19	5.02342	5.02342	Increased in gDNA g1
cg14289429	FAM78A	37	9	134139878	F	NM_033387	Body	chr9:134136212-134136438	S_Shelf	1.50319e-19	0.290827	-3.43847	Decreased in gDNA g1
cg06871578	LINC01160	37	1	112143839	R	NR_034126	Body			1.51143e-19	29.3224	29.3224	Increased in gDNA g1
cg14276981	PLCG2	37	16	81897634	R	NM_002661	Body			1.52567e-19	9.62642	9.62642	Increased in gDNA g1
cg24084859	CD9	37	12	6334066	R	NM_001769	Body			1.52969e-19	6.75915	6.75915	Increased in gDNA g1
cg08197493		37	11	82838289	R					1.53411e-19	15.6543	15.6543	Increased in gDNA g1
cg16789764	ZC3H14	37	14	89066213	F	NM_207662;NM_207661;NM_001160104;NM_001160103;NM_207660;NM_024824	Body;Body;Body;Body;Body;Body			1.54959e-19	17.2482	17.2482	Increased in gDNA g1
[truncated: 28,568 more rows]

## Sheet: ST3
Table S3: Top-ranked differentially methylated CpG sites for gDNA vs. clDNA (group 2)
CpG ID	UCSC_RefGene_Name	Genome_Build	CHR	MAPINFO	Strand	UCSC_RefGene_Accession	UCSC_RefGene_Group	UCSC_CpG_Islands_Name	Relation_to_UCSC_CpG_Island	p-value (gdna g2 vs cldna g2)	MeanRatio (gdna g2 vs cldna g2)	Fold-Change (gdna g2 vs cldna g2)	Fold-Change Description (gdna g2 vs cldna g2)
cg00194422	GNG7	37	19	2597981	R	NM_052847	5'UTR			1.62199e-42	35.1284	35.1284	Increased in gDNA g2
cg07960360	TCL6	37	14	96128403	R	NR_028288	Body			7.40791e-41	19.4079	19.4079	Increased in gDNA g2
cg11118428	FOXN3	37	14	89850589	R	NM_005197;NM_001085471	Body;Body			1.74809e-39	31.6627	31.6627	Increased in gDNA g2
cg25382573	C12orf74	37	12	93096844	R	NM_001037671;NM_001037671	5'UTR;1stExon			4.69879e-38	21.2114	21.2114	Increased in gDNA g2
cg10727316	PITPNC1	37	17	65431313	R	NM_181671;NM_012417	Body;Body			2.55182e-37	0.0618463	-16.1691	Decreased in gDNA g2
cg12154193	NTNG1	37	1	107994169	R	NM_001113226;NM_001113228;NM_014917	Body;Body;Body			9.02687e-37	27.4056	27.4056	Increased in gDNA g2
cg16187328	EHMT1	37	9	140639428	F	NM_001145527;NM_024757	Body;Body			3.05581e-36	32.2077	32.2077	Increased in gDNA g2
cg22053282	BLNK	37	10	98031741	F	NM_001258440;NM_001258442;NM_001258441;NR_047683;NR_047682;NR_047681;NR_047680;NM_001114094;NM_013314	TSS1500;TSS1500;TSS1500;TSS1500;TSS1500;TSS1500;TSS1500;TSS1500;TSS1500			7.1434e-36	25.0342	25.0342	Increased in gDNA g2
cg19276014		37	10	133598638	F					8.83204e-36	25.265	25.265	Increased in gDNA g2
cg01024458	RERE	37	1	8703816	R	NM_012102;NM_001042681	Body;Body			1.01964e-35	24.1878	24.1878	Increased in gDNA g2
cg11199827		37	10	49881056	F					1.2993e-35	23.8628	23.8628	Increased in gDNA g2
cg00778921	CCDC88C	37	14	91800173	R	NM_001080414	Body			1.46159e-35	17.1589	17.1589	Increased in gDNA g2
cg08017518	FAM193A	37	4	2698377	R	NR_046336;NR_046335;NM_001256668;NM_001256667;NM_001256666;NM_003704	Body;Body;Body;Body;Body;Body			1.90925e-35	27.9756	27.9756	Increased in gDNA g2
cg19404216	TRAK1	37	3	42237460	R	NM_001265608;NM_001042646;NM_001265610;NM_001265609;NM_014965	Body;Body;Body;Body;Body			2.58953e-35	29.3111	29.3111	Increased in gDNA g2
cg00500822	CELF2	37	10	11287797	R	NM_001025077;NM_006561;NM_001083591;NM_001025076	Body;Body;Body;Body			3.06715e-35	15.594	15.594	Increased in gDNA g2
cg01845673		37	2	61066660	R					3.60474e-35	21.2165	21.2165	Increased in gDNA g2
cg16777216		37	2	23602341	F					5.31484e-35	22.5392	22.5392	Increased in gDNA g2
cg17232476	SORL1	37	11	121440880	F	NM_003105	Body			5.46005e-35	27.8899	27.8899	Increased in gDNA g2
cg26383838	C12orf74	37	12	93096819	R	NM_001037671	TSS200			8.38217e-35	19.0688	19.0688	Increased in gDNA g2
cg10164437	KCNQ5	37	6	73398945	R	NM_001160132;NM_001160134;NM_001160133;NM_001160130;NM_019842	Body;Body;Body;Body;Body			1.87269e-34	24.0894	24.0894	Increased in gDNA g2
cg06039667	CMTM7	37	3	32478497	F	NM_181472;NM_138410	Body;Body			2.9114e-34	25.0011	25.0011	Increased in gDNA g2
cg23370196		37	2	152628395	F					5.56214e-34	21.1892	21.1892	Increased in gDNA g2
cg26854869		37	17	60171359	R					9.30084e-34	24.6618	24.6618	Increased in gDNA g2
cg19482959	RBM33	37	7	155517313	F	NM_053043	Body			9.72159e-34	22.0795	22.0795	Increased in gDNA g2
cg02371766		37	12	92839290	F					1.24641e-33	26.9746	26.9746	Increased in gDNA g2
cg27567284		37	17	65809548	F					1.2766e-33	31.096	31.096	Increased in gDNA g2
cg14143633		37	17	65809554	F					1.41869e-33	27.275	27.275	Increased in gDNA g2
cg17575365	CDK14	37	7	90339136	F	NM_001287137;NM_001287136;NM_001287136;NM_001287137;NM_001287135;NM_012395	1stExon;1stExon;5'UTR;5'UTR;Body;Body			1.4848e-33	17.0906	17.0906	Increased in gDNA g2
cg12092786		37	22	42332408	R					2.89092e-33	30.8453	30.8453	Increased in gDNA g2
cg09997532	HS3ST1	37	4	11403999	F	NM_005114	5'UTR	chr4:11400797-11401666	S_Shelf	3.59932e-33	16.1238	16.1238	Increased in gDNA g2
cg09900169	GNG7	37	19	2595817	R	NM_052847	5'UTR			3.72588e-33	30.8487	30.8487	Increased in gDNA g2
cg23721440	SMIM14	37	4	39633825	R	NM_174921	5'UTR			4.3248e-33	18.2229	18.2229	Increased in gDNA g2
cg18406852	CHST10	37	2	101010769	R	NM_004854	Body			5.14435e-33	11.5349	11.5349	Increased in gDNA g2
cg13869705	AK7	37	14	96953363	R	NM_152327	Body			5.25773e-33	15.2204	15.2204	Increased in gDNA g2
cg13915752	CDK19	37	6	111132613	R	NM_015076	Body	chr6:111135515-111136913	N_Shelf	7.37305e-33	19.8759	19.8759	Increased in gDNA g2
cg02410359	PLGRKT	37	9	5438883	R	NM_018465	TSS1500	chr9:5437566-5437996	S_Shore	1.13596e-32	26.0259	26.0259	Increased in gDNA g2
cg14317609	PAX5	37	9	36986006	F	NM_016734	Body	chr9:36985986-36986924	Island	1.3726e-32	0.0783539	-12.7626	Decreased in gDNA g2
cg13420642		37	2	7192675	F					1.64502e-32	31.6801	31.6801	Increased in gDNA g2
cg04828493	CARS2	37	13	111328783	R	NM_024537	Body	chr13:111331166-111331373	N_Shelf	1.64519e-32	12.3158	12.3158	Increased in gDNA g2
cg11661493	UBE2O	37	17	74423978	F	NM_022066	Body			2.28301e-32	22.9086	22.9086	Increased in gDNA g2
cg10217454		37	6	218489	R					2.61418e-32	29.6537	29.6537	Increased in gDNA g2
cg15819435		37	3	15387432	R					2.69321e-32	15.0732	15.0732	Increased in gDNA g2
cg03812148		37	10	125152247	F					2.91489e-32	32.2937	32.2937	Increased in gDNA g2
cg11773391		37	2	152628341	F					3.00005e-32	23.481	23.481	Increased in gDNA g2
cg00612332	DOCK8	37	9	272258	R	NM_001193536;NM_001190458;NM_203447	TSS1500;TSS1500;Body			3.51666e-32	0.0605298	-16.5208	Decreased in gDNA g2
cg20893892	RRAGD	37	6	90097190	R	NM_021244	Body			3.6093e-32	29.9452	29.9452	Increased in gDNA g2
cg00104562	FCER2	37	19	7767229	F	NM_002002	TSS200			4.15782e-32	23.2453	23.2453	Increased in gDNA g2
cg13828333	ZFAND6	37	15	80392258	F	NM_001242918;NM_001242917;NM_001242912;NM_001242911;NM_019006;NM_001242913;NM_001242914;NM_001242915;NM_001242916;NM_001242919	5'UTR;5'UTR;5'UTR;5'UTR;5'UTR;5'UTR;5'UTR;5'UTR;5'UTR;5'UTR			4.21731e-32	23.6263	23.6263	Increased in gDNA g2
cg22867858		37	4	185249686	R					4.71442e-32	17.241	17.241	Increased in gDNA g2
cg10147394	BLK	37	8	11350297	R	NM_001715	TSS1500			4.7932e-32	11.4043	11.4043	Increased in gDNA g2
cg26099778	TCL6	37	14	96128396	F	NR_028288	Body			5.57236e-32	14.5118	14.5118	Increased in gDNA g2
cg01156249	MGRN1	37	16	4714794	R	NM_015246;NM_001142291;NM_001142290;NM_001142289	Body;Body;Body;Body			6.28727e-32	0.0776051	-12.8858	Decreased in gDNA g2
cg00777268	UBE2E1	37	3	23872882	F	NM_003341;NM_182666;NM_001202476	Body;Body;Body			6.29961e-32	15.3062	15.3062	Increased in gDNA g2
cg18127678	TCF12	37	15	57573447	R	NM_207038;NM_207037;NM_207036;NM_003205;NM_001306220;NM_207040;NM_001306219	Body;Body;Body;Body;Body;Body;Body			7.05661e-32	22.6902	22.6902	Increased in gDNA g2
cg08162476	IQSEC1	37	3	13064001	R	NM_001134382	Body			7.14388e-32	55.2693	55.2693	Increased in gDNA g2
cg09884042	CYFIP2	37	5	156739821	R	NM_001037333;NM_014376;NM_001291722;NM_001291721	Body;Body;Body;Body			8.08002e-32	17.5966	17.5966	Increased in gDNA g2
cg14471624	PRKCI	37	3	169966353	F	NM_002740	Body			8.71509e-32	18.695	18.695	Increased in gDNA g2
cg21743182	CDK14	37	7	90339132	F	NM_012395	Body			1.13448e-31	24.8204	24.8204	Increased in gDNA g2
cg27058221	PLA2G10	37	16	14766421	R	NM_003561	3'UTR			1.2537e-31	16.5608	16.5608	Increased in gDNA g2
cg25631383		37	17	73294396	R					1.34538e-31	17.0075	17.0075	Increased in gDNA g2
cg18152830	TNFRSF13B	37	17	16875129	F	NM_012452	Body			1.44592e-31	23.059	23.059	Increased in gDNA g2
cg15884070	EBF1	37	5	158325340	R	NM_001290360;NM_024007;NM_182708	Body;Body;Body			1.48793e-31	19.1032	19.1032	Increased in gDNA g2
cg00083596	SDK1	37	7	3996856	R	NM_152744	Body			1.60281e-31	19.5655	19.5655	Increased in gDNA g2
cg24030007		37	5	67433852	R					1.92746e-31	13.2244	13.2244	Increased in gDNA g2
cg12932558		37	1	146525008	R			chr1:146522288-146522555	S_Shelf	2.45896e-31	20.771	20.771	Increased in gDNA g2
cg06268237	CDKAL1	37	6	21004073	R	NM_017774	Body			2.83374e-31	14.7342	14.7342	Increased in gDNA g2
cg17225613	PRKDC	37	8	48791033	R	NM_001081640;NM_006904	Body;Body			3.3163e-31	26.9434	26.9434	Increased in gDNA g2
cg18995885		37	6	157020029	R					3.54589e-31	29.2067	29.2067	Increased in gDNA g2
cg20340870	AFF1	37	4	87919459	R	NM_001166693	Body			4.02183e-31	16.2071	16.2071	Increased in gDNA g2
cg15241519	SORL1	37	11	121440892	R	NM_003105	Body			4.16116e-31	48.7742	48.7742	Increased in gDNA g2
cg21596498	POU2F2	37	19	42618407	R	NM_002698	Body			4.95272e-31	22.2627	22.2627	Increased in gDNA g2
cg07528283		37	3	133285996	F					6.32476e-31	13.8452	13.8452	Increased in gDNA g2
cg11363726	RFTN1	37	3	16475415	R	NM_015150	Body			6.72969e-31	22.089	22.089	Increased in gDNA g2
cg16905438	ARHGEF2	37	1	155930426	R	NM_004723;NM_001162384;NM_001162383	Body;Body;Body			7.98179e-31	17.9576	17.9576	Increased in gDNA g2
cg01760279	ARID5B	37	10	63840121	R	NM_032199;NM_001244638	Body;Body			7.98258e-31	21.701	21.701	Increased in gDNA g2
cg07608867		37	10	49879854	F					8.33843e-31	14.4455	14.4455	Increased in gDNA g2
cg27565966	CD19	37	16	28943198	R	NM_001770	TSS200			8.90162e-31	24.996	24.996	Increased in gDNA g2
cg15099231		37	1	245104572	F					9.17604e-31	15.6664	15.6664	Increased in gDNA g2
cg10295477		37	4	53567487	F					1.0224e-30	13.126	13.126	Increased in gDNA g2
cg09469986		37	13	31017306	F			chr13:31019860-31020137	N_Shelf	1.0396e-30	20.8112	20.8112	Increased in gDNA g2
cg11686737	PARP15	37	3	122340110	F	NM_001113523;NM_001308320;NM_152615;NM_001308321	Body;Body;Body;Body			1.09694e-30	49.8661	49.8661	Increased in gDNA g2
cg11544537		37	10	49880557	R					1.26317e-30	21.7743	21.7743	Increased in gDNA g2
cg01165928	ORAI2	37	7	102082517	R	NM_001271819;NM_032831;NM_001126340;NM_001271818	5'UTR;Body;Body;Body			1.28756e-30	18.363	18.363	Increased in gDNA g2
cg26380711	PCDH9	37	13	67233976	F	NM_020403;NM_203487	Body;Body			1.52652e-30	22.7025	22.7025	Increased in gDNA g2
cg15683292	BLK	37	8	11350515	R	NM_001715	TSS1500			1.73503e-30	29.5052	29.5052	Increased in gDNA g2
cg26438284	CD81	37	11	2406307	F	NM_004356	Body	chr11:2406711-2406927	N_Shore	1.80587e-30	31.6592	31.6592	Increased in gDNA g2
cg03980424		37	10	3526723	F					1.81355e-30	10.0571	10.0571	Increased in gDNA g2
cg07563556	TBC1D14	37	4	6972120	F	NM_020773;NM_001113361	Body;Body			1.99144e-30	21.1579	21.1579	Increased in gDNA g2
cg21595409	TPD52	37	8	81014522	R	NM_005079;NM_001025253	Body;Body			2.00724e-30	19.1287	19.1287	Increased in gDNA g2
cg24482422	RCOR1	37	14	103175017	F	NM_015156	Body			2.04851e-30	25.4913	25.4913	Increased in gDNA g2
cg00539174	CTSZ	37	20	57583434	R	NM_001336	TSS1500	chr20:57581902-57582595	S_Shore	2.27131e-30	27.1813	27.1813	Increased in gDNA g2
cg19016062	ANKRD16	37	10	5904561	F	NM_019046	3'UTR			2.73538e-30	15.2734	15.2734	Increased in gDNA g2
cg21486834	RHBDF2	37	17	74477542	F	NM_001005498;NM_024599	Body;Body	chr17:74475239-74475452	S_Shelf	2.77374e-30	22.7909	22.7909	Increased in gDNA g2
cg15295012		37	1	66862491	F					2.90215e-30	20.9283	20.9283	Increased in gDNA g2
cg06945974	ST18	37	8	53206553	R	NM_014682	5'UTR			2.92847e-30	17.918	17.918	Increased in gDNA g2
cg06988399		37	4	84096454	R					3.0214e-30	15.0982	15.0982	Increased in gDNA g2
cg15287850	ST6GAL1	37	3	186739599	F	NM_173216;NM_173217;NM_003032	5'UTR;5'UTR;TSS200			3.0328e-30	17.949	17.949	Increased in gDNA g2
cg03377878	IQSEC1	37	3	13062585	R	NM_001134382	Body			3.27725e-30	26.0867	26.0867	Increased in gDNA g2
cg22913839	CDKAL1	37	6	21213928	R	NM_017774	Body			4.14395e-30	16.6735	16.6735	Increased in gDNA g2
cg16012473	KLF12	37	13	74541996	F	NM_007249	Body			4.51001e-30	17.8042	17.8042	Increased in gDNA g2
cg22727407		37	2	27265195	F					4.9943e-30	23.7425	23.7425	Increased in gDNA g2
cg07645892	FILIP1L	37	3	99823186	R	NM_001042459;NM_182909;NM_032359	5'UTR;5'UTR;Body			5.20885e-30	27.2858	27.2858	Increased in gDNA g2
cg25332193		37	8	67459269	R					5.98293e-30	16.2449	16.2449	Increased in gDNA g2
cg02513778	IGSF6;METTL9	37	16	21658718	F	NM_005849;NM_001288660;NM_001288659;NM_016025;NM_001077180	Body;Body;Body;Body;Body			6.03219e-30	21.1524	21.1524	Increased in gDNA g2
cg03504039	LRRFIP1	37	2	238578435	R	NM_001137550	Body			6.45318e-30	11.822	11.822	Increased in gDNA g2
cg17697586	FSD2	37	15	83475212	F	NM_001007122;NM_001281806;NM_001281805	TSS1500;TSS1500;TSS1500	chr15:83478366-83479273	N_Shelf	6.51606e-30	15.9735	15.9735	Increased in gDNA g2
cg08251546		37	8	128192298	R					6.52893e-30	20.1094	20.1094	Increased in gDNA g2
cg04001899		37	8	129830710	F					6.90764e-30	14.0866	14.0866	Increased in gDNA g2
cg00464927	LRP5	37	11	68139121	F	NM_002335	Body			7.27653e-30	26.7901	26.7901	Increased in gDNA g2
cg05255593		37	17	38780325	R					7.65808e-30	12.6542	12.6542	Increased in gDNA g2
cg13361558	PLEKHB1	37	11	73359962	R	NM_001130034;NM_001130036;NM_001130035;NM_001130033;NM_021200;NM_001130036	5'UTR;5'UTR;5'UTR;Body;Body;1stExon			7.71907e-30	8.23057	8.23057	Increased in gDNA g2
cg03860768	BLK	37	8	11351571	F	NM_001715;NM_001715	5'UTR;1stExon			8.1159e-30	15.1652	15.1652	Increased in gDNA g2
cg22524197		37	4	145556533	F					8.47216e-30	25.6145	25.6145	Increased in gDNA g2
cg05062263	TNKS	37	8	9577928	R	NM_003747	Body			9.39473e-30	14.7205	14.7205	Increased in gDNA g2
cg04745278	OSTN	37	3	190953386	R	NM_198184	Body			1.03464e-29	21.207	21.207	Increased in gDNA g2
cg05641106	GAB1	37	4	144339175	R	NM_207123;NM_002039	Body;Body			1.04938e-29	11.9551	11.9551	Increased in gDNA g2
cg04420335	PDGFD	37	11	103800408	F	NM_025208;NM_033135	Body;Body			1.09493e-29	14.9003	14.9003	Increased in gDNA g2
cg03562952	LPCAT1	37	5	1499204	F	NM_024830	Body	chr5:1494853-1495287	S_Shelf	1.1704e-29	15.7574	15.7574	Increased in gDNA g2
cg17820938		37	14	54080836	F					1.18012e-29	14.8377	14.8377	Increased in gDNA g2
cg02597143		37	14	65787786	F					1.2698e-29	31.5056	31.5056	Increased in gDNA g2
cg19658823		37	3	187588484	R					1.29916e-29	10.8664	10.8664	Increased in gDNA g2
cg20239330		37	1	28016071	R					1.32045e-29	27.617	27.617	Increased in gDNA g2
cg03197919	RERE	37	1	8703678	F	NM_001042681;NM_012102	Body;Body			1.34155e-29	16.3181	16.3181	Increased in gDNA g2
cg02050915	IL12RB1	37	19	18209584	R	NM_001290024;NM_001290024;NM_015016	1stExon;5'UTR;Body	chr19:18209911-18210268	N_Shore	1.62413e-29	34.9873	34.9873	Increased in gDNA g2
cg04190888		37	10	49879914	F					1.83928e-29	17.8917	17.8917	Increased in gDNA g2
cg05060175	PLEKHF2	37	8	96149462	F	NM_024613	5'UTR	chr8:96145760-96146729	S_Shelf	1.96113e-29	13.4837	13.4837	Increased in gDNA g2
cg26633139	PNOC	37	8	28196033	R	NM_001284244;NM_006228	TSS200;Body			1.98019e-29	28.1862	28.1862	Increased in gDNA g2
cg00894890	SIPA1L3	37	19	38470250	F	NM_015073	5'UTR			1.99659e-29	20.4244	20.4244	Increased in gDNA g2
cg07337854		37	17	53246935	F					2.08222e-29	16.3115	16.3115	Increased in gDNA g2
cg03755698	WDFY1	37	2	224760124	F	NM_020830	Body			2.31154e-29	20.9304	20.9304	Increased in gDNA g2
cg25089625	MAML2	37	11	95918334	R	NM_032427	Body			2.3129e-29	20.5148	20.5148	Increased in gDNA g2
cg01775952	ETV6;RNU6-19P	37	12	11962207	F	NM_001987;NR_046487	Body;Body			2.45197e-29	9.33471	9.33471	Increased in gDNA g2
cg12755471	C12orf74	37	12	93096780	R	NM_001037671	TSS200			2.90552e-29	21.0988	21.0988	Increased in gDNA g2
cg05464645	PKHD1L1	37	8	110535119	R	NM_177531;NM_177531	ExonBnd;Body			3.04391e-29	20.9048	20.9048	Increased in gDNA g2
cg06496769		37	1	66862507	F					3.39852e-29	17.2863	17.2863	Increased in gDNA g2
cg14634667	SDK1	37	7	3997610	R	NM_152744	Body			3.44e-29	12.9977	12.9977	Increased in gDNA g2
cg17846116		37	1	245104575	F					3.46061e-29	15.6268	15.6268	Increased in gDNA g2
cg24638257		37	14	22852391	F					3.52771e-29	20.4686	20.4686	Increased in gDNA g2
cg03136659	CYGB;PRCD	37	17	74523759	R	NM_134268;NR_033357	3'UTR;Body			3.54978e-29	10.6342	10.6342	Increased in gDNA g2
cg27576271	C12orf74	37	12	93096811	R	NM_001037671	TSS200			3.73963e-29	13.5065	13.5065	Increased in gDNA g2
cg19645534		37	11	95220890	R					3.7654e-29	18.8083	18.8083	Increased in gDNA g2
cg11699517	BAHCC1	37	17	79419796	F	NM_001080519	Body	chr17:79420144-79420437	N_Shore	3.86673e-29	13.0991	13.0991	Increased in gDNA g2
cg12177944	PLXND1	37	3	129322537	R	NM_015103	Body	chr3:129323915-129325332	N_Shore	4.11212e-29	22.6587	22.6587	Increased in gDNA g2
cg17385482	ZMYND8	37	20	45891589	F	NM_001281780;NM_001281779;NM_001281774;NM_001281773;NM_001281772;NM_183048;NM_183047;NM_012408;NM_001281778;NM_001281777;NM_001281776;NM_001281775;NM_001281783;NM_001281782;NM_001281781;NM_001281771;NM_001281784	Body;Body;Body;Body;Body;Body;Body;Body;Body;Body;Body;Body;Body;Body;Body;Body;Body			4.1186e-29	27.8923	27.8923	Increased in gDNA g2
cg22385175	KAZN	37	1	14998644	R	NM_015209;NM_201628	Body;Body			4.57031e-29	11.1983	11.1983	Increased in gDNA g2
cg22792655		37	9	74888474	F					4.58156e-29	22.8474	22.8474	Increased in gDNA g2
cg21882268	SMARCC1	37	3	47783649	R	NM_003074	Body			4.74514e-29	13.8305	13.8305	Increased in gDNA g2
cg08905753	HLA-DOB	37	6	32783347	R	NM_002120	Body			4.88704e-29	23.6499	23.6499	Increased in gDNA g2
cg09364675	ARHGAP17	37	16	24992051	R	NM_018054;NM_001006634	Body;Body			5.90602e-29	18.4772	18.4772	Increased in gDNA g2
cg02376282	HCCA2	37	11	1543206	F	NM_053005	Body			6.06957e-29	27.3429	27.3429	Increased in gDNA g2
cg26453900		37	1	66868107	F					6.41976e-29	29.4174	29.4174	Increased in gDNA g2
cg14750551	PARP14	37	3	122401343	R	NM_017554	Body	chr3:122399655-122400190	S_Shore	6.55096e-29	18.1724	18.1724	Increased in gDNA g2
cg07154309		37	14	75677842	R					7.53021e-29	19.5949	19.5949	Increased in gDNA g2
cg04100392		37	17	65809667	F					7.5779e-29	25.3469	25.3469	Increased in gDNA g2
cg01104829	DENND1A	37	9	126370566	R	NM_020946;NM_024820	Body;Body			8.04991e-29	16.9198	16.9198	Increased in gDNA g2
cg04576021	HLA-DOB	37	6	32784255	R	NM_002120	Body			8.09328e-29	39.4264	39.4264	Increased in gDNA g2
cg26247345	LOC101929754;ZBTB20	37	3	114175762	F	NR_121661;NR_121662;NM_001164347;NM_001164346;NM_001164345;NM_001164344;NM_001164343;NM_015642	Body;Body;5'UTR;5'UTR;5'UTR;5'UTR;5'UTR;5'UTR			8.13081e-29	24.2982	24.2982	Increased in gDNA g2
cg15827606		37	17	16877241	F					8.27348e-29	27.5516	27.5516	Increased in gDNA g2
cg17158584	CTBP1	37	4	1212539	R	NM_001328;NM_001012614	Body;Body	chr4:1209765-1210193	S_Shelf	8.44195e-29	12.8558	12.8558	Increased in gDNA g2
cg10435258	SGMS1	37	10	52216672	F	NM_147156	5'UTR			8.49334e-29	13.3329	13.3329	Increased in gDNA g2
cg27344042	MKLN1	37	7	130809272	F	NM_001145354	5'UTR			8.59071e-29	28.6401	28.6401	Increased in gDNA g2
cg14401496	DTHD1	37	4	36334275	R	NM_001136536;NM_001170700	Body;Body			9.03848e-29	15.1464	15.1464	Increased in gDNA g2
cg02487823	KIAA0226	37	3	197440451	F	NM_014687;NM_001145642	Body;Body			9.48734e-29	18.0725	18.0725	Increased in gDNA g2
cg01565936	KIAA0226L	37	13	46954637	R	NM_001286766;NM_001286764;NM_001286762;NM_025113;NM_001286761;NM_001286765;NM_001286763	5'UTR;5'UTR;5'UTR;5'UTR;5'UTR;5'UTR;5'UTR			9.59973e-29	16.4581	16.4581	Increased in gDNA g2
cg05007538	ZZEF1	37	17	3977800	F	NM_015113	Body			9.66087e-29	22.64	22.64	Increased in gDNA g2
cg21990524	PARP15	37	3	122294966	F	NM_001113523;NM_001308320	TSS1500;TSS1500	chr3:122296612-122296828	N_Shore	1.1428e-28	24.8546	24.8546	Increased in gDNA g2
cg02275985	NUDT13	37	10	74877855	F	NM_001283016;NM_001283017;NM_001283019;NR_104264;NM_001283015;NM_001283014;NM_015901	5'UTR;5'UTR;5'UTR;Body;Body;Body;Body			1.15433e-28	15.5264	15.5264	Increased in gDNA g2
cg19765834	FGD2	37	6	36972003	R	NM_173558	TSS1500			1.1558e-28	16.938	16.938	Increased in gDNA g2
cg06889975		37	8	22558722	F			chr8:22560949-22561271	N_Shelf	1.17891e-28	26.2268	26.2268	Increased in gDNA g2
cg22201540		37	9	35976986	R					1.25259e-28	17.3432	17.3432	Increased in gDNA g2
cg26622683	ARID1B	37	6	157396835	R	NM_020732;NM_017519	Body;Body			1.25516e-28	14.0624	14.0624	Increased in gDNA g2
cg16602871	LDLRAD4	37	18	13613748	R	NM_001276249;NM_181482;NM_181481;NM_001003675;NM_001003674	5'UTR;Body;Body;Body;Body			1.3391e-28	19.1545	19.1545	Increased in gDNA g2
cg19549830	SDCCAG8	37	1	243476824	R	NM_006642	Body			1.42224e-28	21.0875	21.0875	Increased in gDNA g2
cg13937693	ARHGAP17	37	16	24989925	R	NM_018054;NM_001006634	Body;Body			1.48664e-28	29.1803	29.1803	Increased in gDNA g2
cg17972995		37	6	45655391	F					1.5444e-28	35.2032	35.2032	Increased in gDNA g2
cg02231062	TNFRSF13C	37	22	42321087	R	NM_052945	3'UTR	chr22:42322043-42322909	N_Shore	1.57058e-28	18.8378	18.8378	Increased in gDNA g2
cg14508705	DNM3	37	1	172360182	R	NM_015569;NM_001136127	Body;Body			1.64309e-28	11.5861	11.5861	Increased in gDNA g2
cg26498670		37	2	232537303	R					1.65775e-28	30.1661	30.1661	Increased in gDNA g2
cg06097220	C4orf22	37	4	81797139	R	NM_152770;NM_001206997	Body;Body			1.66565e-28	14.6043	14.6043	Increased in gDNA g2
cg20587618		37	10	94489869	R					2.02829e-28	12.8416	12.8416	Increased in gDNA g2
cg23351923	METTL8	37	2	172245973	R	NM_024770	Body			2.04407e-28	7.93346	7.93346	Increased in gDNA g2
cg15035590	LRIG1	37	3	66437456	F	NM_015541	Body			2.12658e-28	12.5134	12.5134	Increased in gDNA g2
cg23535451	SUPT3H	37	6	44837234	R	NM_001261823;NM_181356;NM_003599	Body;Body;Body			2.27032e-28	23.4738	23.4738	Increased in gDNA g2
cg03522489	APCDD1L	37	20	57034250	R	NM_001304787;NM_153360	3'UTR;3'UTR	chr20:57036303-57036605	N_Shelf	2.36045e-28	9.51948	9.51948	Increased in gDNA g2
cg14482811	LCN8	37	9	139652837	R	NM_178469	TSS200	chr9:139654897-139655154	N_Shelf	2.38883e-28	31.6522	31.6522	Increased in gDNA g2
cg16787199	BCL2L10	37	15	52402025	F	NM_020396	3'UTR	chr15:52404191-52404978	N_Shelf	2.58196e-28	17.0731	17.0731	Increased in gDNA g2
cg10423604		37	8	128580937	F					2.613e-28	15.4764	15.4764	Increased in gDNA g2
cg06799517		37	8	114697851	F					2.70637e-28	9.32396	9.32396	Increased in gDNA g2
cg05629892		37	7	139932709	R			chr7:139930065-139930356	S_Shelf	2.72892e-28	12.2079	12.2079	Increased in gDNA g2
cg19111044		37	14	60679883	R					2.91722e-28	24.2043	24.2043	Increased in gDNA g2
cg11326677	GAB1	37	4	144338922	F	NM_207123;NM_002039	Body;Body			2.93763e-28	27.042	27.042	Increased in gDNA g2
cg01800534		37	15	64173708	R					2.98553e-28	10.5305	10.5305	Increased in gDNA g2
cg25882572	COX10	37	17	14105123	R	NM_001303	Body			2.99184e-28	0.126592	-7.89938	Decreased in gDNA g2
cg14674722	ZNRF1	37	16	75041555	F	NM_032268	Body			3.22654e-28	11.6965	11.6965	Increased in gDNA g2
cg18184053		37	10	5882739	R			chr10:5882303-5882635	S_Shore	3.28051e-28	23.3255	23.3255	Increased in gDNA g2
cg10522848	LRFN2	37	6	40541195	R	NM_020737	5'UTR			4.00935e-28	23.0094	23.0094	Increased in gDNA g2
cg02554785		37	1	66867201	R					4.12709e-28	17.8961	17.8961	Increased in gDNA g2
cg13991617	ANKRD16	37	10	5904628	F	NM_019046	3'UTR			4.21602e-28	24.3383	24.3383	Increased in gDNA g2
cg01581561		37	4	10152845	R					4.36747e-28	21.3353	21.3353	Increased in gDNA g2
cg01758575	CD19	37	16	28943288	F	NM_001770;NM_001770	1stExon;5'UTR			4.55885e-28	19.9217	19.9217	Increased in gDNA g2
cg15048810	TOPBP1	37	3	133339041	F	NM_007027	Body			5.45493e-28	21.3316	21.3316	Increased in gDNA g2
cg13356455	ATP10A	37	15	25962719	F	NM_024490	Body	chr15:25958877-25959240	S_Shelf	5.72102e-28	17.7608	17.7608	Increased in gDNA g2
cg08657729	RBFOX2	37	22	36146067	R	NM_001082577;NM_014309;NM_001031695;NM_001082576;NM_001082579;NM_001082578	Body;Body;Body;Body;Body;Body			6.13279e-28	34.4758	34.4758	Increased in gDNA g2
cg03221619	FCER2	37	19	7767348	F	NM_002002	TSS1500			6.22502e-28	13.9105	13.9105	Increased in gDNA g2
cg13733403		37	19	6528291	F			chr19:6530826-6531552	N_Shelf	6.32595e-28	24.4496	24.4496	Increased in gDNA g2
cg25582185		37	14	106032933	F			chr14:106033298-106033520	N_Shore	7.58501e-28	43.948	43.948	Increased in gDNA g2
cg08365050	IL12RB2	37	1	67804399	F	NM_001559;NM_001258216;NM_001258215;NM_001258214;NR_047584;NR_047583;NR_047584;NR_047583;NM_001258214;NM_001258216;NM_001559;NM_001258215	ExonBnd;ExonBnd;ExonBnd;ExonBnd;ExonBnd;ExonBnd;Body;Body;Body;Body;Body;Body			7.63701e-28	10.4838	10.4838	Increased in gDNA g2
cg10813470		37	8	114697701	F					8.06554e-28	16.9791	16.9791	Increased in gDNA g2
cg24074594	FCRLA	37	1	161676581	F	NM_032738	TSS200			8.95313e-28	25.6838	25.6838	Increased in gDNA g2
cg11562727	GPR137B	37	1	236323243	F	NM_003272	Body			9.21494e-28	32.4819	32.4819	Increased in gDNA g2
cg11739612	MRS2	37	6	24409522	F	NM_020662	Body			9.65026e-28	14.7152	14.7152	Increased in gDNA g2
cg08273607		37	1	226217822	R					9.69505e-28	32.2358	32.2358	Increased in gDNA g2
cg05652778	KCNH8	37	3	19404089	F	NM_144633	Body			9.83123e-28	26.0894	26.0894	Increased in gDNA g2
cg19653221	RAB30	37	11	82708588	R	NM_001286059;NM_001286061;NM_014488;NM_001286060	5'UTR;5'UTR;5'UTR;5'UTR			1.00178e-27	23.9336	23.9336	Increased in gDNA g2
cg04926252	ZDHHC14	37	6	157982401	R	NM_024630;NM_153746	Body;Body			1.00757e-27	17.1177	17.1177	Increased in gDNA g2
cg21604944	DENND5B-AS1	37	12	31756929	R	NR_046909	Body			1.05493e-27	14.1346	14.1346	Increased in gDNA g2
cg07841371	TTLL10	37	1	1114912	F	NM_001130045;NM_153254	Body;TSS200	chr1:1115574-1116006	N_Shore	1.08995e-27	20.1488	20.1488	Increased in gDNA g2
cg23863328		37	10	49879704	R					1.10284e-27	18.5528	18.5528	Increased in gDNA g2
cg21199638		37	15	74689453	R					1.17242e-27	17.8695	17.8695	Increased in gDNA g2
cg11761249		37	6	5778573	R					1.22666e-27	15.1871	15.1871	Increased in gDNA g2
cg02371760	MAP3K7CL	37	21	30497781	F	NM_001286618;NM_001286617;NM_001286619;NM_001286634;NM_020152;NM_001286622	5'UTR;5'UTR;5'UTR;Body;Body;Body			1.23312e-27	13.321	13.321	Increased in gDNA g2
cg08939052		37	1	59491890	R					1.23731e-27	23.8484	23.8484	Increased in gDNA g2
cg07232049	TTC13	37	1	231093497	R	NM_024525;NM_001122835	Body;Body			1.24412e-27	18.617	18.617	Increased in gDNA g2
cg26950022	GALNT2	37	1	230259000	R	NM_001291866;NM_004481	Body;Body			1.24691e-27	12.3527	12.3527	Increased in gDNA g2
cg05912953		37	10	124108263	R					1.2554e-27	17.944	17.944	Increased in gDNA g2
cg08373904	HCCA2	37	11	1543275	F	NM_053005	Body			1.26193e-27	22.2372	22.2372	Increased in gDNA g2
cg07886914	PNOC	37	8	28198639	R	NM_006228	3'UTR			1.292e-27	26.6812	26.6812	Increased in gDNA g2
cg20120848		37	6	125918933	F					1.35859e-27	17.1823	17.1823	Increased in gDNA g2
cg18591982	BLK	37	8	11351583	F	NM_001715;NM_001715	1stExon;5'UTR			1.49862e-27	26.4105	26.4105	Increased in gDNA g2
cg26446062	CNNM4	37	2	97433894	R	NM_020184	Body			1.52143e-27	12.4025	12.4025	Increased in gDNA g2
cg09805783	CBLB	37	3	105572941	F	NM_170662	Body			1.5269e-27	12.2279	12.2279	Increased in gDNA g2
cg23905010	DDX10	37	11	108534424	F	NM_004398	TSS1500	chr11:108535584-108536196	N_Shore	1.56285e-27	17.3821	17.3821	Increased in gDNA g2
cg00364074	RUFY3	37	4	71580427	F	NM_001130709	Body			1.69548e-27	28.1303	28.1303	Increased in gDNA g2
cg02956524	PLEKHA2	37	8	38814809	R	NM_021623	Body			1.73217e-27	11.38	11.38	Increased in gDNA g2
cg18335991	SEMA7A	37	15	74724562	F	NM_003612;NM_001146029;NM_001146030	Body;Body;5'UTR	chr15:74725323-74726487	N_Shore	1.76271e-27	13.0332	13.0332	Increased in gDNA g2
cg18007007		37	7	25861083	F					1.92038e-27	14.5989	14.5989	Increased in gDNA g2
cg00855298		37	21	26867318	F					1.92294e-27	14.4847	14.4847	Increased in gDNA g2
cg11187856	LINC01258	37	4	38506068	F	NR_110951	Body			1.93538e-27	10.8293	10.8293	Increased in gDNA g2
cg00471826	MIR4287	37	8	27743647	F	NR_036249;NM_173833	TSS200;Body			1.99365e-27	19.5978	19.5978	Increased in gDNA g2
cg07064316	KMT2E	37	7	104739714	F	NM_018682;NM_182931	Body;Body			2.23852e-27	12.5192	12.5192	Increased in gDNA g2
cg20081344	TRIM7	37	5	180626416	R	NM_203297;NM_203295;NM_203296;NM_203294;NM_203293	Body;Body;Body;Body;Body	chr5:180622178-180622658	S_Shelf	2.32751e-27	22.0809	22.0809	Increased in gDNA g2
cg07732306	PNOC	37	8	28196035	R	NM_001284244;NM_006228	TSS200;Body			2.34344e-27	19.561	19.561	Increased in gDNA g2
cg21576514		37	14	69821826	F					2.43044e-27	12.0529	12.0529	Increased in gDNA g2
cg20753201	C10orf76	37	10	103762071	R	NM_024541	Body			2.75929e-27	29.9883	29.9883	Increased in gDNA g2
cg24042145	GPATCH11	37	2	37319094	F	NM_174931;NM_001278505	Body;Body			2.85762e-27	12.7224	12.7224	Increased in gDNA g2
cg13172153	TNNI1	37	1	201391747	F	NM_003281	TSS1500			2.99752e-27	14.383	14.383	Increased in gDNA g2
cg16761000		37	14	77588307	R			chr14:77591159-77591847	N_Shelf	2.99919e-27	13.9917	13.9917	Increased in gDNA g2
cg17393635	CD37	37	19	49843565	R	NM_001040031;NM_001774	Body;Body	chr19:49842654-49843628	Island	3.0101e-27	15.8095	15.8095	Increased in gDNA g2
cg21811284	SEC14L1	37	17	75208450	F	NM_001143999;NM_003003;NM_001143998;NM_001039573;NM_001144001	Body;Body;Body;Body;Body	chr17:75209459-75209672	N_Shore	3.08073e-27	16.3563	16.3563	Increased in gDNA g2
cg06077226	CNR1	37	6	88851970	R	NM_001160259;NM_016083;NM_001160258;NM_001160226;NM_033181	3'UTR;3'UTR;3'UTR;3'UTR;3'UTR			3.11172e-27	14.9996	14.9996	Increased in gDNA g2
cg22625232	TTC21A	37	3	39164511	R	NM_145755;NM_001105513	Body;Body			3.13777e-27	21.316	21.316	Increased in gDNA g2
cg14102807	CD19	37	16	28943677	F	NM_001770	Body			3.15752e-27	17.1252	17.1252	Increased in gDNA g2
cg15348679		37	21	45626491	F			chr21:45622218-45622500	S_Shelf	3.17507e-27	57.4089	57.4089	Increased in gDNA g2
cg07017832		37	6	16205903	F					3.42848e-27	22.8648	22.8648	Increased in gDNA g2
cg18050634	BAHCC1	37	17	79420145	F	NM_001080519	Body	chr17:79420144-79420437	Island	3.49846e-27	22.1281	22.1281	Increased in gDNA g2
cg14511575	RAP2A	37	13	98112280	R	NM_021033	Body			3.62765e-27	10.6446	10.6446	Increased in gDNA g2
cg07845239	AFTPH	37	2	64810057	F	NM_017657;NM_001002243;NM_203437	Body;Body;Body			3.77069e-27	11.3001	11.3001	Increased in gDNA g2
cg07291719	PAX5	37	9	37004134	R	NR_104000;NR_103999;NM_001280550;NM_001280549;NM_001280556;NM_001280551;NM_016734;NM_001280555;NM_001280554;NM_001280553;NM_001280552;NM_001280548;NM_001280547	Body;Body;Body;Body;Body;Body;Body;Body;Body;Body;Body;Body;Body	chr9:37002489-37002957	S_Shore	3.90118e-27	9.68963	9.68963	Increased in gDNA g2
cg00229477	DNMBP;DNMBP-AS1	37	10	101697616	F	NM_015221;NR_024130	Body;Body			4.03118e-27	12.9547	12.9547	Increased in gDNA g2
cg27304328	CD84	37	1	160519425	F	NM_003874	Body			4.1096e-27	15.2372	15.2372	Increased in gDNA g2
cg08355739	ATXN1	37	6	16495077	R	NM_001128164;NM_000332	5'UTR;5'UTR			4.17144e-27	11.8611	11.8611	Increased in gDNA g2
cg24583326	SLC35B2	37	6	44226520	F	NM_001286512;NM_001286510;NM_001286513;NM_178148;NM_001286509;NM_001286517;NM_001286520;NM_001286519;NM_001286511;NM_004556	TSS1500;TSS1500;TSS1500;TSS1500;TSS1500;TSS1500;TSS1500;TSS1500;TSS1500;3'UTR	chr6:44224698-44225486	S_Shore	4.22221e-27	25.5514	25.5514	Increased in gDNA g2
cg19864214		37	14	103230968	F					4.2886e-27	18.3817	18.3817	Increased in gDNA g2
cg10817681	KSR1	37	17	25823633	R	NM_014238	5'UTR			4.56359e-27	13.7414	13.7414	Increased in gDNA g2
cg04066719	ABL1	37	9	133746713	F	NM_005157;NM_007313	Body;Body			4.67604e-27	15.3308	15.3308	Increased in gDNA g2
cg01041815		37	16	27386069	F					4.68467e-27	25.242	25.242	Increased in gDNA g2
cg02597092	LOC283710	37	15	31523177	F	NM_001243538	TSS200			4.78868e-27	25.281	25.281	Increased in gDNA g2
cg08443124	GNG7	37	19	2681039	R	NM_052847	5'UTR			4.84838e-27	30.4493	30.4493	Increased in gDNA g2
cg21734069	FBXL20	37	17	37433545	F	NM_032875;NM_001184906	Body;Body			4.9527e-27	10.4896	10.4896	Increased in gDNA g2
cg25527882	TFEB	37	6	41698885	F	NM_001167827;NM_007162	5'UTR;5'UTR	chr6:41701881-41703481	N_Shelf	4.95761e-27	13.2187	13.2187	Increased in gDNA g2
cg23920515		37	11	32127544	F					5.02624e-27	10.892	10.892	Increased in gDNA g2
cg23670794	ZBED2	37	3	111313065	F	NM_024508;NM_198196;NM_005816	5'UTR;Body;Body			5.08534e-27	22.4543	22.4543	Increased in gDNA g2
cg08789486		37	6	116411490	F					5.14634e-27	16.6782	16.6782	Increased in gDNA g2
cg15863439	VOPP1	37	7	55595140	F	NM_001284284;NM_001284283;NM_001284282;NM_030796	Body;Body;Body;Body			5.22977e-27	12.9861	12.9861	Increased in gDNA g2
cg10436429		37	9	71259569	R					5.55153e-27	11.8732	11.8732	Increased in gDNA g2
cg08354643		37	19	35814453	F					5.66342e-27	33.6534	33.6534	Increased in gDNA g2
cg07718080		37	13	76561031	R					5.79309e-27	15.865	15.865	Increased in gDNA g2
cg25838060		37	7	139932729	R			chr7:139930065-139930356	S_Shelf	5.86137e-27	12.7443	12.7443	Increased in gDNA g2
cg24255209		37	11	72863808	R					6.3104e-27	40.3131	40.3131	Increased in gDNA g2
cg22930934		37	16	27312896	F					6.35471e-27	14.5654	14.5654	Increased in gDNA g2
cg24049157	MTA3	37	2	42794360	R	NM_001282756;NM_020744;NM_001282755	TSS1500;TSS1500;5'UTR	chr2:42795847-42796230	N_Shore	6.57028e-27	18.3285	18.3285	Increased in gDNA g2
cg08469646		37	13	34319910	F					6.91248e-27	14.6552	14.6552	Increased in gDNA g2
cg09010803		37	3	126793802	R					7.17019e-27	9.96917	9.96917	Increased in gDNA g2
cg16455376		37	16	8985720	F					7.30555e-27	19.5977	19.5977	Increased in gDNA g2
cg13522302	PEX5L	37	3	179679565	R	NM_001256756;NM_001256754;NM_001256755;NM_001256751;NM_001256750;NM_001256753;NM_001256752;NM_016559	5'UTR;5'UTR;5'UTR;Body;Body;Body;Body;Body			7.79921e-27	11.467	11.467	Increased in gDNA g2
cg16727774	CA5A	37	16	87958281	R	NM_001739	Body			7.80693e-27	28.4013	28.4013	Increased in gDNA g2
cg09390686	RCOR1	37	14	103074629	R	NM_015156	Body			7.86117e-27	17.8288	17.8288	Increased in gDNA g2
cg22357405	STX8	37	17	9317964	R	NR_033656;NM_004853	Body;Body			8.00017e-27	21.6801	21.6801	Increased in gDNA g2
cg22395670		37	3	121749873	R					8.12225e-27	22.3849	22.3849	Increased in gDNA g2
cg00598259	ST18	37	8	53206831	F	NM_014682	5'UTR			8.4285e-27	11.823	11.823	Increased in gDNA g2
cg20666585		37	15	31523186	F					8.53055e-27	14.2463	14.2463	Increased in gDNA g2
cg07635227	MGRN1	37	16	4714815	R	NM_015246;NM_001142291;NM_001142290;NM_001142289	Body;Body;Body;Body			8.54096e-27	0.0544543	-18.364	Decreased in gDNA g2
cg16703934	TSPAN33	37	7	128786732	F	NM_178562	Body	chr7:128784695-128785096	S_Shore	9.89561e-27	12.3231	12.3231	Increased in gDNA g2
cg19108485	SEPT9	37	17	75319068	R	NM_001293695;NM_001113491;NM_001113492;NM_006640	Body;Body;5'UTR;Body			1.02333e-26	28.4872	28.4872	Increased in gDNA g2
cg26332103		37	12	14310096	F					1.039e-26	22.5828	22.5828	Increased in gDNA g2
cg27317694	RCBTB2	37	13	49105050	R	NM_001268	5'UTR	chr13:49106411-49107463	N_Shore	1.0618e-26	9.14237	9.14237	Increased in gDNA g2
cg07597976	CD19	37	16	28943019	F	NM_001770	TSS1500			1.06682e-26	30.2689	30.2689	Increased in gDNA g2
cg06301945		37	14	69948578	F			chr14:69950459-69951916	N_Shore	1.18885e-26	25.1399	25.1399	Increased in gDNA g2
cg07901321	MAP4K4	37	2	102370417	F	NM_145687;NM_145686;NM_001242559;NM_004834;NM_001242560	Body;Body;Body;Body;Body			1.19441e-26	14.3816	14.3816	Increased in gDNA g2
cg10571406	CD19	37	16	28943226	F	NM_001178098;NM_001770	TSS200;TSS200			1.208e-26	19.198	19.198	Increased in gDNA g2
cg26058722		37	12	103508192	F					1.22342e-26	13.9841	13.9841	Increased in gDNA g2
cg03337918	PLEKHF2	37	8	96148290	R	NM_024613	5'UTR	chr8:96145760-96146729	S_Shore	1.33026e-26	10.0943	10.0943	Increased in gDNA g2
cg23948811		37	17	79485043	F			chr17:79485599-79486913	N_Shore	1.34574e-26	18.9517	18.9517	Increased in gDNA g2
cg25673911		37	21	43385417	R					1.36564e-26	10.8565	10.8565	Increased in gDNA g2
cg09102298	TCF12	37	15	57252522	F	NM_207038;NM_207037;NM_207036;NM_003205	Body;Body;Body;Body			1.37347e-26	14.7625	14.7625	Increased in gDNA g2
cg19212399		37	12	107509060	F					1.58967e-26	18.8819	18.8819	Increased in gDNA g2
cg13482010	SEMA5B	37	3	122703782	R	NM_001031702	5'UTR			1.62653e-26	17.4255	17.4255	Increased in gDNA g2
cg18067520	QRSL1	37	6	107114594	F	NM_018292	3'UTR			1.68297e-26	21.2237	21.2237	Increased in gDNA g2
cg15562326	GRIN2A	37	16	10008441	R	NM_000833;NM_001134407;NM_001134408	Body;Body;Body			1.74238e-26	22.7742	22.7742	Increased in gDNA g2
cg22591916	KIAA0922	37	4	154393439	F	NM_001131007;NM_015196	Body;Body			1.76413e-26	16.3467	16.3467	Increased in gDNA g2
cg03385114		37	17	25665760	R					1.82305e-26	12.6169	12.6169	Increased in gDNA g2
cg08629275	KNTC1	37	12	123013682	F	NM_014708	5'UTR	chr12:123011261-123011765	S_Shore	1.88197e-26	8.36411	8.36411	Increased in gDNA g2
cg20604028		37	8	29413587	F					1.89836e-26	12.0313	12.0313	Increased in gDNA g2
cg09488699	PKHD1L1	37	8	110537387	R	NM_177531	Body			2.00806e-26	13.0166	13.0166	Increased in gDNA g2
cg23223071	PHACTR1	37	6	13259871	F	NM_001242648;NM_030948	Body;Body			2.02194e-26	15.7783	15.7783	Increased in gDNA g2
cg07383284	EFCAB12	37	3	129132683	F	NM_207307	Body			2.10699e-26	17.6593	17.6593	Increased in gDNA g2
cg00264291	FIP1L1	37	4	54298874	F	NM_001134937;NM_001134938;NM_030917	Body;Body;Body			2.10914e-26	6.58802	6.58802	Increased in gDNA g2
cg02271578		37	12	96801895	F					2.1461e-26	12.3718	12.3718	Increased in gDNA g2
cg17463859	PAOX	37	10	135193427	R	NR_109764;NR_109765;NR_109766;NR_109763;NM_207127;NM_152911;NM_207128	Body;Body;Body;Body;Body;Body;Body	chr10:135191594-135193307	S_Shore	2.20069e-26	14.7386	14.7386	Increased in gDNA g2
cg07920414	RIMS3	37	1	41094365	F	NM_014747	Body			2.20792e-26	13.4245	13.4245	Increased in gDNA g2
cg18590995	PARP1	37	1	226558496	F	NM_001618	Body			2.21794e-26	30.6915	30.6915	Increased in gDNA g2
cg24874025		37	10	49879375	R					2.2321e-26	14.4366	14.4366	Increased in gDNA g2
cg01329537	MACROD2	37	20	14810834	F	NM_080676	Body			2.35946e-26	18.1213	18.1213	Increased in gDNA g2
cg26575166		37	15	70307202	R					2.39761e-26	14.0461	14.0461	Increased in gDNA g2
cg23517345	ERP44	37	9	102820918	R	NM_015051	Body			2.44484e-26	9.38003	9.38003	Increased in gDNA g2
cg26609776	PRKCE	37	2	45955703	R	NM_005400	Body			2.47213e-26	12.5306	12.5306	Increased in gDNA g2
cg16123842		37	10	4565009	F					2.51775e-26	20.8433	20.8433	Increased in gDNA g2
cg16644418	SORL1	37	11	121330388	R	NM_003105	Body			2.51861e-26	0.151045	-6.62054	Decreased in gDNA g2
cg16075139	CD81	37	11	2406923	F	NM_004356	Body	chr11:2406711-2406927	Island	2.61503e-26	25.9596	25.9596	Increased in gDNA g2
cg01702217	LPCAT1	37	5	1499165	F	NM_024830	Body	chr5:1494853-1495287	S_Shelf	2.62665e-26	10.4945	10.4945	Increased in gDNA g2
cg17672266	NFATC3	37	16	68160442	F	NM_004555;NM_173163;NM_173165	Body;Body;Body			2.93229e-26	13.5458	13.5458	Increased in gDNA g2
cg01274770		37	17	15804426	F					3.07469e-26	16.4495	16.4495	Increased in gDNA g2
cg27564931	PRKCE	37	2	45923012	F	NM_005400	Body			3.10442e-26	11.1025	11.1025	Increased in gDNA g2
cg16695253	BANP	37	16	88079762	R	NM_017869;NM_079837	Body;Body			3.29276e-26	17.0879	17.0879	Increased in gDNA g2
cg24254447	CREB5	37	7	28745066	F	NM_182898;NM_004904;NM_182899;NM_001011666	Body;Body;Body;Body			3.45921e-26	6.58327	6.58327	Increased in gDNA g2
cg01560057		37	1	198567998	R					3.5669e-26	19.1776	19.1776	Increased in gDNA g2
cg19981983	LINC00908	37	18	74243061	F	NR_015417	Body			4.11908e-26	9.69025	9.69025	Increased in gDNA g2
cg16936094	NMT2	37	10	15164788	R	NM_004808	Body			4.22232e-26	15.6329	15.6329	Increased in gDNA g2
cg18250453	TERF1	37	8	73924925	F	NM_003218;NM_017489	Body;Body	chr8:73920858-73921552	S_Shelf	4.38742e-26	7.58	7.58	Increased in gDNA g2
cg01563515	ST6GAL1	37	3	186734058	F	NM_173216;NM_173217	5'UTR;5'UTR			4.50277e-26	13.745	13.745	Increased in gDNA g2
cg11078450	PNOC	37	8	28195955	F	NM_001284244;NM_006228	TSS1500;Body			4.50847e-26	24.7439	24.7439	Increased in gDNA g2
cg25263238	BLNK	37	10	98031750	R	NM_001114094;NM_013314	TSS1500;TSS1500			4.6984e-26	9.02291	9.02291	Increased in gDNA g2
cg00262757		37	11	47921770	R					4.71339e-26	22.2417	22.2417	Increased in gDNA g2
cg08910603	SMPD4	37	2	130915685	F	NR_033232;NR_033231;NR_033230;NM_017951;NM_001171083;NM_017751	Body;Body;Body;Body;Body;Body			4.79404e-26	17.9283	17.9283	Increased in gDNA g2
cg10196258		37	8	95991427	R					4.86383e-26	14.236	14.236	Increased in gDNA g2
cg05433111	CD19	37	16	28943232	F	NM_001770	TSS200			4.9902e-26	12.5669	12.5669	Increased in gDNA g2
cg02013714	DOCK8	37	9	272268	R	NM_001193536;NM_001190458;NM_203447	TSS1500;TSS1500;Body			5.22169e-26	0.0826028	-12.1061	Decreased in gDNA g2
cg17701035	CLEC17A	37	19	14693699	F	NM_207390	TSS200			5.2417e-26	14.1689	14.1689	Increased in gDNA g2
cg08434621	PAN3	37	13	28860661	R	NM_175854	Body			5.33874e-26	12.9969	12.9969	Increased in gDNA g2
cg06598622	ATXN1	37	6	16602568	R	NM_001128164;NM_000332	5'UTR;5'UTR			5.39487e-26	12.4176	12.4176	Increased in gDNA g2
cg19283150	KAT2B	37	3	20167451	F	NM_003884	Body			5.83422e-26	21.4035	21.4035	Increased in gDNA g2
cg05783080	SEPT9	37	17	75318211	R	NM_001293695;NM_001113491;NM_001113492;NM_006640	Body;Body;5'UTR;Body			5.85044e-26	15.9373	15.9373	Increased in gDNA g2
cg18951866		37	18	3402239	R					6.09664e-26	11.6822	11.6822	Increased in gDNA g2
cg16440167	SNX8	37	7	2328214	F	NM_013321	Body			6.12397e-26	10.289	10.289	Increased in gDNA g2
cg06323049	CD19	37	16	28943094	R	NM_001770	TSS200			6.30398e-26	25.9154	25.9154	Increased in gDNA g2
cg07316791		37	8	129378822	R					6.46416e-26	14.0692	14.0692	Increased in gDNA g2
cg17320537	ORAI2	37	7	102085699	R	NM_001271819;NM_032831;NM_001126340;NM_001271818	5'UTR;Body;Body;Body			6.64731e-26	13.1628	13.1628	Increased in gDNA g2
cg07791261	ETV6	37	12	11882894	F	NM_001987	Body			6.73152e-26	17.7153	17.7153	Increased in gDNA g2
cg11774624	AGPAT6	37	8	41480639	R	NM_178819	3'UTR			6.83894e-26	19.8389	19.8389	Increased in gDNA g2
cg18600886		37	5	151100875	R					7.05689e-26	17.5213	17.5213	Increased in gDNA g2
cg11035685	LOC101927769	37	7	20338338	F	NR_110117	Body			7.85701e-26	15.0231	15.0231	Increased in gDNA g2
cg21913261	NCOA3	37	20	46214349	R	NM_006534;NM_181659;NM_001174088;NM_001174087	5'UTR;5'UTR;5'UTR;5'UTR			7.9462e-26	9.91226	9.91226	Increased in gDNA g2
cg20278790	CTSZ	37	20	57583474	R	NM_001336	TSS1500	chr20:57581902-57582595	S_Shore	8.34641e-26	20.6824	20.6824	Increased in gDNA g2
cg06716626	PSAP	37	10	73596082	R	NM_002778;NM_001042466;NM_001042465	Body;Body;Body			8.74593e-26	14.5449	14.5449	Increased in gDNA g2
cg10319905		37	14	98097986	F					8.76374e-26	12.1808	12.1808	Increased in gDNA g2
cg06166970		37	17	16879502	R					9.05918e-26	42.6508	42.6508	Increased in gDNA g2
cg26160564	LOC100133612	37	1	3826643	R	NR_024455	Body	chr1:3824219-3824456	S_Shelf	9.11337e-26	20.5449	20.5449	Increased in gDNA g2
cg20234640	FCER2	37	19	7767089	R	NM_002002	TSS200			9.14019e-26	20.415	20.415	Increased in gDNA g2
cg07555885	SSH2	37	17	28081120	F	NM_033389;NM_001282129;NM_001282131;NM_001282130	Body;Body;Body;Body			9.1789e-26	10.4887	10.4887	Increased in gDNA g2
cg21410568	ABR	37	17	1084451	R	NM_021962;NM_001159746	TSS1500;5'UTR	chr17:1082376-1083833	S_Shore	9.41816e-26	12.0691	12.0691	Increased in gDNA g2
cg24278087	PACS1	37	11	65904369	R	NM_018026	Body			9.46197e-26	8.37019	8.37019	Increased in gDNA g2
cg27232680	BLNK	37	10	98004279	F	NR_047683;NR_047682;NR_047681;NR_047680;NM_001258440;NM_001114094;NM_013314;NM_001258442;NM_001258441	Body;Body;Body;Body;Body;Body;Body;Body;Body			9.60477e-26	25.0224	25.0224	Increased in gDNA g2
cg23110817	MTUS2	37	13	30008822	R	NM_001033602;NM_015233	Body;Body			9.74908e-26	13.5504	13.5504	Increased in gDNA g2
cg08541321		37	6	156957391	R					1.02614e-25	10.7524	10.7524	Increased in gDNA g2
cg24255889	LOC101927661;LOC102800447;LOC644838	37	2	67439549	R	NR_110568;NR_110564;NR_038844	TSS1500;Body;Body			1.02806e-25	18.9927	18.9927	Increased in gDNA g2
cg05946118		37	16	8985638	R					1.05838e-25	44.9832	44.9832	Increased in gDNA g2
cg02687477	WRN	37	8	30936116	F	NM_000553	Body			1.08524e-25	11.1315	11.1315	Increased in gDNA g2
cg12240314		37	19	39351569	F					1.10999e-25	20.7159	20.7159	Increased in gDNA g2
cg22212560	FRMD8	37	11	65175482	R	NM_031904	Body	chr11:65172369-65172596	S_Shelf	1.11042e-25	30.3254	30.3254	Increased in gDNA g2
cg01869288		37	15	31523257	R					1.11815e-25	31.945	31.945	Increased in gDNA g2
cg01604404		37	2	237460590	R					1.15202e-25	20.1167	20.1167	Increased in gDNA g2
cg15674899		37	5	150618077	F					1.1769e-25	25.8952	25.8952	Increased in gDNA g2
cg08899203	RASGRP3	37	2	33756542	F	NM_015376;NM_170672;NM_001139488	Body;Body;Body			1.20745e-25	10.9211	10.9211	Increased in gDNA g2
cg21121609	FCER2	37	19	7766960	F	NM_002002;NM_002002	1stExon;5'UTR			1.21646e-25	19.3366	19.3366	Increased in gDNA g2
cg17399166	CD1D	37	1	158149795	F	NM_001766;NM_001766	1stExon;5'UTR	chr1:158150620-158151503	N_Shore	1.22776e-25	10.9383	10.9383	Increased in gDNA g2
cg27077677	RAD51B	37	14	68795397	F	NM_133510;NM_002877;NM_133509	Body;Body;Body			1.26447e-25	19.5696	19.5696	Increased in gDNA g2
cg14280382	NTN4	37	12	96094182	F	NM_021229	Body			1.26685e-25	27.6111	27.6111	Increased in gDNA g2
cg20928842	CNR2	37	1	24215581	R	NM_001841	5'UTR			1.27207e-25	15.0369	15.0369	Increased in gDNA g2
cg20924786		37	6	37123663	R					1.28331e-25	13.4712	13.4712	Increased in gDNA g2
cg03825736		37	22	42345835	F			chr22:42342407-42343278	S_Shelf	1.28663e-25	11.4084	11.4084	Increased in gDNA g2
cg15579502		37	16	57373718	F					1.32108e-25	15.2262	15.2262	Increased in gDNA g2
cg05447290	EBF1	37	5	158275960	R	NM_001290360;NM_024007;NM_182708	Body;Body;Body			1.32174e-25	14.3473	14.3473	Increased in gDNA g2
cg05212789		37	14	106167076	R			chr14:106163847-106164052	S_Shelf	1.36287e-25	16.7792	16.7792	Increased in gDNA g2
cg09306064		37	14	54080278	R					1.38722e-25	11.5114	11.5114	Increased in gDNA g2
cg06892465	DTNB	37	2	25633546	R	NM_001256308;NM_001256304;NM_183361;NM_021907;NM_001256303;NM_183360;NM_033148;NM_033147	Body;Body;Body;Body;Body;Body;Body;Body			1.43018e-25	11.6357	11.6357	Increased in gDNA g2
cg16736924	C3orf52	37	3	111834297	R	NM_024616;NM_001171747	Body;Body			1.48251e-25	7.26517	7.26517	Increased in gDNA g2
cg23934477	TCOF1	37	5	149741030	R	NM_001008656;NM_001008657;NM_001135245;NM_001135243;NM_000356;NM_001135244	Body;Body;Body;Body;Body;Body	chr5:149737077-149737830	S_Shelf	1.51835e-25	14.5413	14.5413	Increased in gDNA g2
cg11860753	ST6GAL1	37	3	186706835	R	NM_173216;NM_173217	5'UTR;5'UTR			1.5767e-25	11.2137	11.2137	Increased in gDNA g2
cg20091528	KAT6B	37	10	76771624	F	NM_012330;NM_001256468;NM_001256469	Body;Body;Body			1.69215e-25	12.8114	12.8114	Increased in gDNA g2
cg21560521	DIAPH3	37	13	60308688	R	NM_001258367;NM_001042517;NM_001258368;NM_001258366	Body;Body;Body;Body			1.74635e-25	12.8544	12.8544	Increased in gDNA g2
cg10240348	DOT1L	37	19	2182961	R	NM_032482	Body			1.79994e-25	6.44117	6.44117	Increased in gDNA g2
cg11071523		37	17	16891339	R					1.81322e-25	11.3951	11.3951	Increased in gDNA g2
cg04815649	OPN3	37	1	241763969	F	NM_014322	Body			1.88168e-25	18.8011	18.8011	Increased in gDNA g2
cg23645046		37	11	64582244	F			chr11:64577277-64578349	S_Shelf	1.95317e-25	17.7912	17.7912	Increased in gDNA g2
cg25419544		37	5	122093011	R					1.97008e-25	9.39039	9.39039	Increased in gDNA g2
cg20833652		37	11	76385643	R			chr11:76381449-76382295	S_Shelf	2.01525e-25	15.2091	15.2091	Increased in gDNA g2
cg02697491		37	12	105360655	F					2.046e-25	11.0585	11.0585	Increased in gDNA g2
cg12002047	FCER2	37	19	7767279	R	NM_002002	TSS1500			2.22822e-25	13.5424	13.5424	Increased in gDNA g2
cg24649967	RAB30	37	11	82708597	R	NM_001286059;NM_001286061;NM_014488;NM_001286060	5'UTR;5'UTR;5'UTR;5'UTR			2.2433e-25	15.1523	15.1523	Increased in gDNA g2
cg23728761	LINC00996	37	7	150132882	R	NR_034033	Body			2.2795e-25	48.3442	48.3442	Increased in gDNA g2
cg25901975		37	6	156609939	F					2.29216e-25	16.0879	16.0879	Increased in gDNA g2
cg23047669		37	11	30364830	F					2.31851e-25	31.8602	31.8602	Increased in gDNA g2
cg16177830	TNFRSF17	37	16	12059019	F	NM_001192;NM_001192	1stExon;5'UTR			2.46768e-25	17.8393	17.8393	Increased in gDNA g2
cg10412258	FYTTD1	37	3	197511222	F	NR_027840;NM_032288;NM_001011537	Body;3'UTR;3'UTR			2.46859e-25	15.8521	15.8521	Increased in gDNA g2
cg12370224	GNA13	37	17	63019431	F	NM_001282425;NM_006572	Body;Body			2.54749e-25	15.7398	15.7398	Increased in gDNA g2
cg02646690	LPCAT1	37	5	1499237	R	NM_024830	Body	chr5:1494853-1495287	S_Shelf	2.55441e-25	33.2742	33.2742	Increased in gDNA g2
cg04949429	LHPP	37	10	126290192	R	NM_022126;NM_001167880	Body;Body			2.60981e-25	13.5747	13.5747	Increased in gDNA g2
cg01967546	PNOC	37	8	28195582	F	NM_001284244;NM_006228	TSS1500;Body			2.62693e-25	10.6306	10.6306	Increased in gDNA g2
cg03309072		37	12	102326068	F					2.69832e-25	22.7951	22.7951	Increased in gDNA g2
cg14172282		37	1	172989890	R					2.76088e-25	19.9458	19.9458	Increased in gDNA g2
cg15599668	SYNPO	37	5	150005953	F	NM_001166208;NM_001166209	Body;Body	chr5:150004670-150004984	S_Shore	2.80279e-25	13.8655	13.8655	Increased in gDNA g2
cg12190325		37	7	129790707	R					2.81938e-25	23.1859	23.1859	Increased in gDNA g2
cg07033577	MSI2	37	17	55540785	R	NM_138962;NM_170721	Body;Body			2.90837e-25	22.249	22.249	Increased in gDNA g2
cg26138715	ASAP1	37	8	131421600	F	NM_001247996;NM_018482	5'UTR;5'UTR			2.91636e-25	11.8485	11.8485	Increased in gDNA g2
cg20947575	NR2C2	37	3	15030880	R	NM_001291694;NM_003298	5'UTR;5'UTR			3.12157e-25	15.548	15.548	Increased in gDNA g2
cg27079540	ITGB7	37	12	53594161	R	NR_104181;NM_000889	Body;Body	chr12:53591254-53591767	S_Shelf	3.46944e-25	17.0902	17.0902	Increased in gDNA g2
cg02131666	GRAMD3	37	5	125798143	F	NM_001146320;NM_023927;NM_001146321;NM_001146319	5'UTR;Body;Body;Body			3.62714e-25	11.4233	11.4233	Increased in gDNA g2
cg10662390		37	1	24046776	R					3.67294e-25	18.3188	18.3188	Increased in gDNA g2
cg22098961	LRCH1	37	13	47159735	F	NM_015116;NM_001164211;NM_001164213	Body;Body;Body			3.70007e-25	12.2716	12.2716	Increased in gDNA g2
cg09594635		37	16	89126866	R			chr16:89127604-89127815	N_Shore	3.76811e-25	13.9081	13.9081	Increased in gDNA g2
cg02895591	MDM4	37	1	204513560	F	NM_001278518;NM_001278519;NM_001204172;NM_001204171;NM_002393;NM_001278517;NM_001278516	Body;Body;Body;Body;Body;Body;3'UTR			3.81915e-25	0.133423	-7.49497	Decreased in gDNA g2
cg02723774	MYO1C	37	17	1378119	F	NM_001080779;NM_033375;NM_001080950	Body;Body;Body	chr17:1381746-1382043	N_Shelf	3.83113e-25	11.5924	11.5924	Increased in gDNA g2
cg06888989		37	20	46102608	R					3.95537e-25	21.7621	21.7621	Increased in gDNA g2
cg03699176	RGL1	37	1	183860765	R	NM_015149;NM_001297670;NM_001297669;NM_001297671;NM_001297672	Body;Body;Body;Body;Body			4.00844e-25	16.1198	16.1198	Increased in gDNA g2
cg14936008		37	14	107260014	R					4.04839e-25	15.0882	15.0882	Increased in gDNA g2
cg23516868	C20orf196	37	20	5751783	R	NM_001303479;NM_001303477;NM_152504;NM_001303478	5'UTR;5'UTR;5'UTR;5'UTR			4.24716e-25	10.9512	10.9512	Increased in gDNA g2
cg01833052		37	9	80748825	F					4.30237e-25	12.363	12.363	Increased in gDNA g2
cg08678755	ENPP3	37	6	131957011	F	NM_005021	TSS1500			4.36042e-25	11.9625	11.9625	Increased in gDNA g2
cg10848058	JMJD1C	37	10	65137125	R	NM_032776	Body			4.47002e-25	7.64595	7.64595	Increased in gDNA g2
cg19562572	LARGE	37	22	33717434	R	NM_004737;NM_133642	Body;Body			4.60419e-25	12.5631	12.5631	Increased in gDNA g2
cg21570493		37	1	16157388	F			chr1:16161260-16162880	N_Shelf	4.72652e-25	7.92747	7.92747	Increased in gDNA g2
cg16158487		37	1	33891592	R					4.74263e-25	10.3403	10.3403	Increased in gDNA g2
cg01879562	BLK	37	8	11403516	F	NM_001715	Body			4.87426e-25	15.1126	15.1126	Increased in gDNA g2
cg12007105	RERE	37	1	8534565	R	NM_001042681;NM_012102	Body;Body			4.88574e-25	9.857	9.857	Increased in gDNA g2
cg26266117		37	16	74643104	F			chr16:74640468-74641197	S_Shore	4.92804e-25	0.174208	-5.74026	Decreased in gDNA g2
cg26787217	FRMD5	37	15	44267249	R	NR_104455;NM_032892;NM_001286491;NM_001286490	Body;Body;5'UTR;5'UTR			5.0101e-25	18.6404	18.6404	Increased in gDNA g2
cg26526113	CFL2	37	14	35180593	R	NM_021914;NM_138638;NM_001243645;NR_028131;NR_028130	3'UTR;3'UTR;3'UTR;Body;Body	chr14:35183385-35184196	N_Shelf	5.01435e-25	7.99836	7.99836	Increased in gDNA g2
cg16779794		37	12	95225486	R					5.03044e-25	20.9126	20.9126	Increased in gDNA g2
cg06567596	LMTK2	37	7	97832830	R	NM_014916	Body	chr7:97834643-97835193	N_Shore	5.06823e-25	11.7732	11.7732	Increased in gDNA g2
cg26318111	PMEPA1	37	20	56257874	R	NM_199170;NM_199171;NM_001255976;NM_020182;NM_199169	5'UTR;5'UTR;Body;Body;Body			5.11083e-25	25.2427	25.2427	Increased in gDNA g2
cg09737525	TPD52	37	8	81014736	F	NR_105037;NR_105036;NR_105035;NR_105034;NM_005079;NM_001025253;NM_001287144	Body;Body;Body;Body;Body;Body;Body			5.14697e-25	18.594	18.594	Increased in gDNA g2
cg08989195	ST18	37	8	53207704	R	NM_014682	5'UTR			5.16638e-25	13.6151	13.6151	Increased in gDNA g2
cg01384075	C10orf76	37	10	103762390	R	NM_024541	Body			5.16966e-25	28.0325	28.0325	Increased in gDNA g2
cg24451117	MAP3K5	37	6	137094444	R	NM_005923	Body			5.18006e-25	9.62118	9.62118	Increased in gDNA g2
cg12043187		37	1	226974433	F					5.29475e-25	29.6268	29.6268	Increased in gDNA g2
cg27211774		37	13	44507584	R					5.3236e-25	15.0933	15.0933	Increased in gDNA g2
cg19723604		37	2	23602384	R					5.3651e-25	11.677	11.677	Increased in gDNA g2
cg01943179	LPCAT1	37	5	1499318	F	NM_024830	Body			5.61871e-25	21.1463	21.1463	Increased in gDNA g2
cg00102327		37	16	12052933	R					5.62496e-25	12.425	12.425	Increased in gDNA g2
cg14011870	ZDHHC21	37	9	14688289	F	NM_178566	5'UTR			5.92492e-25	10.5897	10.5897	Increased in gDNA g2
cg08765764		37	3	32041731	F					5.97108e-25	9.8483	9.8483	Increased in gDNA g2
cg19853852		37	1	226548273	R					6.11343e-25	12.7524	12.7524	Increased in gDNA g2
cg04657516	RNGTT	37	6	89351153	R	NM_001286428;NM_001286426;NM_003800	Body;Body;Body			6.1355e-25	21.9545	21.9545	Increased in gDNA g2
cg06711368	CDKAL1	37	6	20687868	F	NM_017774	Body			6.15683e-25	9.81758	9.81758	Increased in gDNA g2
cg10594473	TET2;TET2-AS1	37	4	106112932	R	NM_017628;NM_001127208;NR_126420	5'UTR;5'UTR;Body			6.28983e-25	8.27152	8.27152	Increased in gDNA g2
cg26692003	IQSEC1	37	3	13063165	R	NM_001134382	Body			6.29686e-25	64.0412	64.0412	Increased in gDNA g2
cg24998676	AGPAT5	37	8	6598825	F	NM_018361	Body			6.33566e-25	13.2205	13.2205	Increased in gDNA g2
cg07563944	CBFA2T3	37	16	89038263	F	NM_005187	Body	chr16:89034060-89034293	S_Shelf	7.08067e-25	9.73345	9.73345	Increased in gDNA g2
cg24540068		37	3	19601626	R					7.17959e-25	10.7444	10.7444	Increased in gDNA g2
cg16654610	ZNF721	37	4	471390	F	NM_133474	5'UTR	chr4:467471-467839	S_Shelf	7.28993e-25	10.7584	10.7584	Increased in gDNA g2
cg06637193	NAV2	37	11	20101874	R	NM_001111019;NM_001111018;NM_145117;NM_182964;NM_001244963	Body;Body;Body;Body;Body			7.53806e-25	16.2854	16.2854	Increased in gDNA g2
cg13742977	LINC00840	37	10	44381034	R	NR_038268	Body			7.67164e-25	10.7723	10.7723	Increased in gDNA g2
cg09696715	NPLOC4	37	17	79565701	R	NM_017921	Body			7.6962e-25	19.6889	19.6889	Increased in gDNA g2
cg13440894	BLK	37	8	11351135	R	NM_001715	TSS1500			7.91871e-25	13.8161	13.8161	Increased in gDNA g2
cg18604947		37	22	19609793	F					8.04599e-25	11.7095	11.7095	Increased in gDNA g2
cg17164745	CPEB3	37	10	94004637	F	NM_014912	5'UTR			8.31741e-25	14.6585	14.6585	Increased in gDNA g2
cg21250232	TPD52	37	8	81082895	F	NM_005079;NM_001025253	Body;Body	chr8:81083320-81084057	N_Shore	8.39222e-25	12.0117	12.0117	Increased in gDNA g2
cg08035913	USP28	37	11	113710843	R	NM_001301029;NM_020886	Body;Body			8.77995e-25	14.5488	14.5488	Increased in gDNA g2
cg17620027		37	1	55754205	F					9.53088e-25	18.2848	18.2848	Increased in gDNA g2
cg00794549		37	13	103659432	F					9.56355e-25	13.5483	13.5483	Increased in gDNA g2
cg24678438		37	17	79484403	F			chr17:79485599-79486913	N_Shore	9.63034e-25	10.5268	10.5268	Increased in gDNA g2
cg09815212	SYVN1	37	11	64899926	F	NM_172230;NM_032431	Body;Body	chr11:64901526-64902107	N_Shore	9.68957e-25	27.5659	27.5659	Increased in gDNA g2
cg27061045	SLC1A1	37	9	4559720	R	NM_004170	Body			1.0106e-24	14.2091	14.2091	Increased in gDNA g2
cg00265076		37	19	35815390	R					1.02318e-24	10.8477	10.8477	Increased in gDNA g2
cg24941700	DTNB	37	2	25786684	R	NM_001256308;NM_001256304;NM_183361;NM_021907;NM_001256303;NM_183360;NM_033148;NM_033147	Body;Body;Body;Body;Body;Body;Body;Body			1.03948e-24	7.58581	7.58581	Increased in gDNA g2
cg11855619	TNFRSF8	37	1	12139348	F	NM_001281430;NM_001243	5'UTR;Body			1.04682e-24	6.36466	6.36466	Increased in gDNA g2
cg01200393	PLCG2	37	16	81843488	F	NM_002661	Body			1.05709e-24	20.0914	20.0914	Increased in gDNA g2
cg02393092	SET	37	9	131444897	F	NM_001122821	TSS1500			1.0826e-24	8.85919	8.85919	Increased in gDNA g2
cg23129543		37	8	79818892	F					1.11014e-24	9.99985	9.99985	Increased in gDNA g2
cg24401711	PIP5K1B	37	9	71532723	F	NM_003558;NM_001278253	Body;Body			1.12487e-24	11.7939	11.7939	Increased in gDNA g2
cg09254866		37	14	105389170	R					1.13987e-24	11.2696	11.2696	Increased in gDNA g2
cg14600011	GNPTAB	37	12	102213475	R	NM_024312	Body			1.14668e-24	5.63539	5.63539	Increased in gDNA g2
cg10005496		37	1	203252569	R					1.15182e-24	10.3124	10.3124	Increased in gDNA g2
cg14331899	CYBASC3	37	11	61125360	R	NM_001161452;NM_153611;NM_001161454	TSS1500;5'UTR;5'UTR	chr11:61129221-61129879	N_Shelf	1.15951e-24	18.2394	18.2394	Increased in gDNA g2
cg22826986	BLK	37	8	11351507	F	NM_001715	TSS200			1.16946e-24	18.4967	18.4967	Increased in gDNA g2
cg23193765		37	11	129893264	R					1.17223e-24	22.2353	22.2353	Increased in gDNA g2
cg19978379	TNF	37	6	31542671	R	NM_000594	TSS1500			1.17465e-24	20.9463	20.9463	Increased in gDNA g2
cg04269510	CCR6	37	6	167527544	F	NM_004367	5'UTR			1.34509e-24	29.4655	29.4655	Increased in gDNA g2
cg05187003	IL10RB	37	21	34641507	R	NM_000628	Body	chr21:34638515-34639075	S_Shelf	1.35017e-24	17.8914	17.8914	Increased in gDNA g2
cg11264820	CCR6	37	6	167526321	F	NM_004367	5'UTR			1.36709e-24	16.5609	16.5609	Increased in gDNA g2
cg12668141		37	14	103221342	F					1.44536e-24	11.2131	11.2131	Increased in gDNA g2
cg24593832		37	1	178545287	R					1.47613e-24	16.2816	16.2816	Increased in gDNA g2
cg10105218	CD53	37	1	111414984	F	NM_000560;NM_001040033	TSS1500;5'UTR			1.5057e-24	11.3029	11.3029	Increased in gDNA g2
cg25419339	WAPAL	37	10	88246730	F	NM_015045	Body			1.51271e-24	9.7379	9.7379	Increased in gDNA g2
cg05253370	PLCG2	37	16	81814065	F	NM_002661	5'UTR	chr16:81812710-81813707	S_Shore	1.517e-24	10.3913	10.3913	Increased in gDNA g2
cg22765373		37	9	110945468	R					1.52293e-24	15.0519	15.0519	Increased in gDNA g2
cg16937047	TXLNB	37	6	139592422	R	NM_153235	Body			1.53169e-24	13.091	13.091	Increased in gDNA g2
cg19872447	PLCG2	37	16	81831914	R	NM_002661	Body			1.58061e-24	22.1569	22.1569	Increased in gDNA g2
cg19089215	MGLL	37	3	127455234	F	NM_001003794;NM_007283;NM_001256585	Body;Body;Body			1.61091e-24	30.2197	30.2197	Increased in gDNA g2
cg23516848		37	5	1297490	R			chr5:1289275-1295970	S_Shore	1.64219e-24	24.8283	24.8283	Increased in gDNA g2
cg18806561		37	3	23803797	R					1.67957e-24	15.9497	15.9497	Increased in gDNA g2
cg08610801		37	2	20277536	F					1.69079e-24	15.1538	15.1538	Increased in gDNA g2
cg01530082	HLA-DOB	37	6	32784327	F	NM_002120	Body			1.7022e-24	9.15511	9.15511	Increased in gDNA g2
cg21813503		37	17	60176158	R					1.71948e-24	11.9961	11.9961	Increased in gDNA g2
cg04822893		37	10	16612764	R					1.77751e-24	11.4796	11.4796	Increased in gDNA g2
cg05257196	C12orf77	37	12	25150952	F	NM_001101339	TSS1500			1.7963e-24	29.9665	29.9665	Increased in gDNA g2
cg12118853	NREP	37	5	111106997	R	NM_001142475;NM_001142474	Body;Body			1.85848e-24	9.13346	9.13346	Increased in gDNA g2
cg05259303		37	6	167508226	R			chr6:167507434-167507730	S_Shore	1.86711e-24	9.59809	9.59809	Increased in gDNA g2
cg23709430	ZZEF1	37	17	3977501	F	NM_015113	Body			1.88622e-24	14.198	14.198	Increased in gDNA g2
cg05171214		37	12	123930124	F					1.95006e-24	13.2191	13.2191	Increased in gDNA g2
cg13270078		37	13	42987244	R					1.95543e-24	8.47694	8.47694	Increased in gDNA g2
cg18017657	MAPK13	37	6	36103968	F	NM_002754;NR_072996	Body;Body			1.98378e-24	14.3413	14.3413	Increased in gDNA g2
cg14433165		37	8	28911793	R					1.98454e-24	14.7466	14.7466	Increased in gDNA g2
cg21603759	ADD1	37	4	2849289	R	NM_176801;NM_001119;NM_014189;NM_014190;NM_001286645	5'UTR;5'UTR;5'UTR;5'UTR;5'UTR	chr4:2845031-2846258	S_Shelf	2.01317e-24	12.9571	12.9571	Increased in gDNA g2
cg05535751		37	16	85293460	R					2.01773e-24	10.8246	10.8246	Increased in gDNA g2
cg00796354	SETD2	37	3	47155453	R	NM_014159	Body			2.02537e-24	11.7905	11.7905	Increased in gDNA g2
cg11211198	GMEB2	37	20	62257286	F	NM_012384	5'UTR	chr20:62257589-62259476	N_Shore	2.03353e-24	12.7557	12.7557	Increased in gDNA g2
cg18175189	LOC100505942	37	16	67551825	F	NR_104656	Body			2.06876e-24	15.8484	15.8484	Increased in gDNA g2
cg10554683	IKZF2	37	2	213886821	F	NM_001079526;NM_016260	Body;Body			2.21329e-24	10.7732	10.7732	Increased in gDNA g2
cg22793142	LOC148696	37	1	207995752	F	NR_026817	Body			2.24297e-24	24.7421	24.7421	Increased in gDNA g2
cg05707981	SYTL3	37	6	159069975	F	NM_001242395;NM_001242394;NM_001242384;NM_001009991	TSS1500;TSS1500;TSS1500;TSS1500			2.24542e-24	27.9464	27.9464	Increased in gDNA g2
cg15527117		37	2	47952034	F					2.2617e-24	25.5303	25.5303	Increased in gDNA g2
cg01207461		37	3	67067521	R					2.29281e-24	8.32348	8.32348	Increased in gDNA g2
cg24673600	BATF	37	14	76005929	F	NM_006399	Body			2.29793e-24	30.3879	30.3879	Increased in gDNA g2
cg02892755	STX12	37	1	28103358	R	NM_177424	Body	chr1:28099628-28100031	S_Shelf	2.30698e-24	9.72434	9.72434	Increased in gDNA g2
cg01938341		37	16	85790299	R					2.33859e-24	33.9398	33.9398	Increased in gDNA g2
cg10192360	IFNGR2;TMEM50B	37	21	34807694	F	NM_005534;NR_040016	Body;Body			2.39213e-24	9.83817	9.83817	Increased in gDNA g2
cg13836102	HDHD1	37	X	7028526	F	NM_001135565;NM_001178136;NM_012080;NM_001178135	Body;Body;Body;Body			2.40944e-24	13.2881	13.2881	Increased in gDNA g2
cg13364558	SEMA6A	37	5	115905922	F	NM_020796	5'UTR	chr5:115908397-115910792	N_Shelf	2.41913e-24	12.3477	12.3477	Increased in gDNA g2
cg15649559		37	3	40807682	R					2.51281e-24	9.80815	9.80815	Increased in gDNA g2
cg15230952		37	1	206855799	R			chr1:206858091-206859651	N_Shelf	2.53279e-24	14.1729	14.1729	Increased in gDNA g2
cg27090678		37	16	85514649	R					2.54712e-24	9.31354	9.31354	Increased in gDNA g2
cg16226380	TXNDC11	37	16	11776324	F	NM_015914;NM_001303447	Body;Body			2.62829e-24	9.6103	9.6103	Increased in gDNA g2
cg09662269		37	15	75388253	R					2.66268e-24	24.4635	24.4635	Increased in gDNA g2
cg08944173	SMARCA4	37	19	11079131	R	NM_003072;NM_001128844;NM_001128849	5'UTR;5'UTR;5'UTR			2.713e-24	11.6399	11.6399	Increased in gDNA g2
cg07363850	LOC283710	37	15	31523237	R	NM_001243538	TSS200			2.74638e-24	36.1254	36.1254	Increased in gDNA g2
cg21172497	PCSK5	37	9	78510119	F	NM_006200	Body	chr9:78505603-78507120	S_Shelf	2.84988e-24	14.0884	14.0884	Increased in gDNA g2
cg21848211		37	12	26309120	R					2.97702e-24	15.7138	15.7138	Increased in gDNA g2
cg00719067	USP12	37	13	27687798	R	NM_182488	Body			2.98117e-24	17.8076	17.8076	Increased in gDNA g2
cg03822267	NFKBIE	37	6	44234126	F	NM_004556	TSS1500	chr6:44232880-44233447	S_Shore	3.08631e-24	19.0965	19.0965	Increased in gDNA g2
cg07657824		37	2	101258992	F					3.13034e-24	11.0484	11.0484	Increased in gDNA g2
cg25256866	PARD3	37	10	35079264	R	NM_001184786;NM_001184791;NM_019619;NM_001184789;NM_001184790;NM_001184788;NM_001184787;NM_001184785;NM_001184794;NM_001184793;NM_001184792	Body;Body;Body;Body;Body;Body;Body;Body;Body;Body;Body			3.14368e-24	17.4309	17.4309	Increased in gDNA g2
cg27627493		37	15	63767360	F					3.14592e-24	13.5641	13.5641	Increased in gDNA g2
cg01772824	SSH2	37	17	28041399	R	NM_033389;NM_001282129;NM_001282131;NM_001282130	Body;Body;Body;Body			3.2287e-24	15.1302	15.1302	Increased in gDNA g2
cg18327426	MPP7	37	10	28550201	F	NM_173496	5'UTR			3.26644e-24	10.61	10.61	Increased in gDNA g2
cg18898634	VCL	37	10	75856585	R	NM_003373;NM_014000	Body;Body			3.28391e-24	5.68022	5.68022	Increased in gDNA g2
cg03930929	LRRN1	37	3	3862703	F	NM_020873	5'UTR			3.30402e-24	10.2627	10.2627	Increased in gDNA g2
cg01209168	ARL8B	37	3	5179022	F	NM_018184	Body			3.35347e-24	13.4068	13.4068	Increased in gDNA g2
cg15029600	TNS3	37	7	47377238	F	NM_022748	Body			3.48549e-24	13.7941	13.7941	Increased in gDNA g2
cg06153964		37	8	65775867	R					3.51455e-24	9.82391	9.82391	Increased in gDNA g2
cg16949005	NDRG1	37	8	134277411	F	NM_006096;NM_001135242;NM_001258433;NM_001258432	Body;Body;5'UTR;5'UTR			3.55887e-24	11.9186	11.9186	Increased in gDNA g2
cg05619158		37	17	61993494	R					3.56895e-24	16.4886	16.4886	Increased in gDNA g2
cg08747931	LOC101929771	37	1	222014008	F	NR_125989	TSS200			3.62642e-24	13.0834	13.0834	Increased in gDNA g2
cg01747945	SYT16	37	14	62548443	R	NM_031914	Body			3.72284e-24	12.1845	12.1845	Increased in gDNA g2
cg17349330		37	15	74689837	F					3.91167e-24	47.3524	47.3524	Increased in gDNA g2
cg01909108	CEP250	37	20	34060244	R	NM_007186	Body			4.00996e-24	9.80528	9.80528	Increased in gDNA g2
cg12525025		37	10	71374139	R					4.01882e-24	8.60304	8.60304	Increased in gDNA g2
cg23453101		37	1	235183916	R					4.05753e-24	27.7629	27.7629	Increased in gDNA g2
cg04289069	DCLRE1C	37	10	14968808	R	NM_001033855;NM_001033857;NM_022487;NM_001033858	Body;Body;Body;Body			4.10412e-24	9.37922	9.37922	Increased in gDNA g2
cg10765387	COBL	37	7	51220570	R	NM_015198	Body			4.108e-24	9.03996	9.03996	Increased in gDNA g2
cg00566623		37	7	65274558	R					4.14043e-24	12.75	12.75	Increased in gDNA g2
cg20989630	MTSS1	37	8	125619605	R	NM_014751;NM_001282974;NM_001282971	Body;Body;Body			4.16245e-24	22.4303	22.4303	Increased in gDNA g2
cg26522743	SPIB	37	19	50921745	R	NM_003121	TSS1500			4.22706e-24	9.43916	9.43916	Increased in gDNA g2
cg25032689		37	4	151973646	R					4.32707e-24	9.00076	9.00076	Increased in gDNA g2
cg04902838	SDK1	37	7	3996890	R	NM_152744	Body			4.63522e-24	10.1686	10.1686	Increased in gDNA g2
cg18935475	FCHO1	37	19	17887068	R	NM_015122;NM_001161358;NM_001161357;NM_001161359;NM_015122;NM_001161358;NM_001161357;NM_001161359;NM_001161357;NM_015122;NM_001161358;NM_001161359	ExonBnd;ExonBnd;ExonBnd;ExonBnd;ExonBnd;ExonBnd;ExonBnd;ExonBnd;Body;Body;Body;Body			4.66648e-24	25.542	25.542	Increased in gDNA g2
cg04834758	TSPAN14	37	10	82245726	R	NM_001128309;NM_030927	5'UTR;5'UTR			4.72169e-24	0.15486	-6.45744	Decreased in gDNA g2
cg11635702	SLC35F5	37	2	114491897	F	NR_104470;NM_025181	Body;Body			4.77425e-24	8.72856	8.72856	Increased in gDNA g2
cg20207885	C6orf106	37	6	34612747	F	NM_022758;NM_024294	Body;Body			4.87221e-24	18.749	18.749	Increased in gDNA g2
cg09295498	ETV6	37	12	11915751	F	NM_001987	Body			4.88003e-24	19.2695	19.2695	Increased in gDNA g2
cg20461262	GNG4;MIR5096	37	1	235720995	R	NM_001098722;NM_001098721;NM_004485;NR_039973	Body;Body;Body;Body			5.03901e-24	15.9568	15.9568	Increased in gDNA g2
cg24536818	KIAA0748	37	12	55371892	F	NM_001136030;NM_001098815	5'UTR;5'UTR			5.13342e-24	0.146257	-6.83727	Decreased in gDNA g2
cg02159578		37	20	52542730	F					5.17422e-24	12.3019	12.3019	Increased in gDNA g2
cg00730564		37	6	33008112	F					5.23041e-24	9.67617	9.67617	Increased in gDNA g2
cg23183849	MX1	37	21	42803897	F	NM_002462;NM_001178046;NM_001282920;NM_001144925	5'UTR;5'UTR;TSS200;5'UTR			5.26359e-24	9.84743	9.84743	Increased in gDNA g2
cg02879809		37	4	6663433	F			chr4:6665671-6666089	N_Shelf	5.34209e-24	8.47057	8.47057	Increased in gDNA g2
cg07593852	KBTBD8	37	3	67052055	F	NM_032505	Body	chr3:67048455-67049273	S_Shelf	5.44887e-24	9.89826	9.89826	Increased in gDNA g2
cg02870855		37	5	116040655	R					5.45622e-24	8.04339	8.04339	Increased in gDNA g2
cg23296945	EML1	37	14	100403675	R	NM_001008707;NM_004434	Body;Body			5.50271e-24	20.3995	20.3995	Increased in gDNA g2
cg18476719		37	4	171257522	R					5.67365e-24	10.8697	10.8697	Increased in gDNA g2
cg09257665	LARGE	37	22	33695774	R	NM_004737;NM_133642	Body;Body			5.8556e-24	29.4	29.4	Increased in gDNA g2
cg25643229		37	5	139120209	R			chr5:139120010-139120220	Island	5.85743e-24	10.2359	10.2359	Increased in gDNA g2
cg05259379	DIAPH3	37	13	60308743	R	NM_001258367;NM_001042517;NM_001258368;NM_001258366	Body;Body;Body;Body			5.90219e-24	23.0541	23.0541	Increased in gDNA g2
cg00781782	PNOC	37	8	28195649	F	NM_001284244;NM_006228	TSS1500;Body			5.91264e-24	10.7804	10.7804	Increased in gDNA g2
cg15012233	MRPS18A	37	6	43652318	R	NM_018135;NM_001193343	Body;Body	chr6:43655271-43655618	N_Shelf	6.12089e-24	11.5717	11.5717	Increased in gDNA g2
cg07475017	RBFOX2	37	22	36299468	R	NM_001082579;NM_001082578	Body;Body			6.44408e-24	9.19317	9.19317	Increased in gDNA g2
cg04544875	FCRL1	37	1	157776449	R	NM_001159398;NM_052938;NM_001159397	Body;Body;Body			6.5473e-24	35.4747	35.4747	Increased in gDNA g2
cg26914914		37	10	81086920	F					6.59731e-24	13.5749	13.5749	Increased in gDNA g2
cg19889669	FMNL3	37	12	50058920	R	NM_175736;NM_198900	Body;Body			6.65165e-24	10.4166	10.4166	Increased in gDNA g2
cg18802138		37	16	85981780	R			chr16:85981652-85981965	Island	6.66113e-24	14.506	14.506	Increased in gDNA g2
cg13443938		37	1	4087214	F					6.72297e-24	10.9985	10.9985	Increased in gDNA g2
cg18276249	HERC1	37	15	63919320	R	NM_003922	Body			6.88961e-24	9.84529	9.84529	Increased in gDNA g2
cg13375849		37	12	26309189	F					7.04665e-24	25.7014	25.7014	Increased in gDNA g2
cg22572934	LINC01484	37	5	173171061	F	NR_108027	Body			7.11168e-24	9.27888	9.27888	Increased in gDNA g2
cg02959415		37	11	76385861	R			chr11:76381449-76382295	S_Shelf	7.20953e-24	13.0305	13.0305	Increased in gDNA g2
cg14861275	LIPE-AS1	37	19	42970376	R	NR_073180;NR_073179	Body;Body			7.27299e-24	21.5693	21.5693	Increased in gDNA g2
cg13944640		37	15	75477055	F					7.28232e-24	9.36207	9.36207	Increased in gDNA g2
cg13103051	ST8SIA5	37	18	44260790	F	NM_013305	Body	chr18:44259905-44260451	S_Shore	7.30092e-24	12.4831	12.4831	Increased in gDNA g2
cg13921708	HDHD1	37	X	6977560	R	NM_001135565;NM_001178136;NM_012080;NM_001178135	Body;Body;Body;Body			7.30708e-24	12.8899	12.8899	Increased in gDNA g2
cg19348272	PION	37	7	77044158	R	NM_017439	Body	chr7:77044840-77045719	N_Shore	7.3427e-24	15.3125	15.3125	Increased in gDNA g2
cg23188616	ITM2C	37	2	231737741	R	NM_001287240;NM_001287241;NM_001012514;NM_001012516;NM_030926	5'UTR;Body;Body;Body;Body			7.4582e-24	9.23326	9.23326	Increased in gDNA g2
cg20304171		37	15	44027369	R					7.67785e-24	29.4772	29.4772	Increased in gDNA g2
cg01624707		37	5	157966020	R					7.74566e-24	32.3641	32.3641	Increased in gDNA g2
cg08555120	ABL2	37	1	179121698	F	NM_001168237;NM_007314;NM_001168238;NM_001168236;NM_001136001	Body;Body;Body;Body;Body			7.7608e-24	8.80253	8.80253	Increased in gDNA g2
cg15841006	MIR3134	37	9	114840901	F	NR_036085;NM_022486;NM_001282643;NM_001282640	Body;Body;Body;Body			8.01714e-24	22.239	22.239	Increased in gDNA g2
cg20540372	BLNK	37	10	98031961	R	NM_001114094;NM_013314	TSS1500;TSS1500			8.06727e-24	19.5052	19.5052	Increased in gDNA g2
cg18880384	BTNL2	37	6	32365113	R	NM_019602	Body			8.16394e-24	13.5168	13.5168	Increased in gDNA g2
cg10249373		37	20	1933481	F					8.27337e-24	15.8984	15.8984	Increased in gDNA g2
cg06012112		37	8	11341573	F					8.43171e-24	13.5094	13.5094	Increased in gDNA g2
cg10474435	CDKAL1	37	6	21212389	F	NM_017774	Body			8.47396e-24	18.8963	18.8963	Increased in gDNA g2
cg09098144	SNX25	37	4	186134757	R	NM_031953	5'UTR	chr4:186130584-186131896	S_Shelf	8.60251e-24	6.31371	6.31371	Increased in gDNA g2
cg04465479	PARP14	37	3	122417401	F	NM_017554	Body			8.83939e-24	8.44778	8.44778	Increased in gDNA g2
cg26020231	AAK1	37	2	69772664	R	NM_014911	Body			9.35145e-24	8.74383	8.74383	Increased in gDNA g2
cg20046887	BROX	37	1	222906216	R	NM_001288581;NM_001288580;NM_001288579;NM_144695	3'UTR;3'UTR;3'UTR;3'UTR			9.35831e-24	5.81781	5.81781	Increased in gDNA g2
cg10262316		37	3	72631596	F					9.40664e-24	13.5712	13.5712	Increased in gDNA g2
cg17705916	VPS8	37	3	184602569	F	NM_015303;NM_001009921	Body;Body			9.43006e-24	17.953	17.953	Increased in gDNA g2
cg04004854		37	10	98047296	F					9.80287e-24	28.5558	28.5558	Increased in gDNA g2
cg01413141		37	3	104245791	R					9.89496e-24	16.8755	16.8755	Increased in gDNA g2
cg00611702	PLCL2	37	3	17075177	R	NM_015184;NM_001144382	Body;Body			9.89925e-24	0.119948	-8.33692	Decreased in gDNA g2
cg08651611	CCDC146	37	7	76832226	R	NM_020879	Body			1.00245e-23	9.42648	9.42648	Increased in gDNA g2
cg24131262	ITPR1	37	3	4549756	F	NM_002222;NM_001099952;NM_001168272	5'UTR;5'UTR;5'UTR			1.00946e-23	4.79483	4.79483	Increased in gDNA g2
cg12632591	EIF2AK3	37	2	88899965	R	NM_004836	Body			1.01769e-23	9.93213	9.93213	Increased in gDNA g2
cg25934954	MAP4K2	37	11	64567121	F	NM_004579	Body	chr11:64570248-64570901	N_Shelf	1.03018e-23	6.79706	6.79706	Increased in gDNA g2
cg12163431		37	22	42891795	F					1.06713e-23	9.57727	9.57727	Increased in gDNA g2
cg22301418	ATP11A	37	13	113514151	R	NM_015205;NM_032189	Body;Body			1.06812e-23	20.5117	20.5117	Increased in gDNA g2
cg16653724		37	8	18286687	F					1.08737e-23	12.5705	12.5705	Increased in gDNA g2
cg02988137	C10orf76	37	10	103762307	F	NM_024541	Body			1.10183e-23	18.1035	18.1035	Increased in gDNA g2
cg04706229	C14orf183	37	14	50550589	F	NM_001014830	Body			1.11083e-23	15.5397	15.5397	Increased in gDNA g2
cg07464217	CTSZ	37	20	57583263	R	NM_001336	TSS1500	chr20:57581902-57582595	S_Shore	1.11288e-23	10.4991	10.4991	Increased in gDNA g2
cg04685608	PIK3AP1	37	10	98431174	R	NM_152309	Body			1.13077e-23	24.6171	24.6171	Increased in gDNA g2
cg14597723	MAST3	37	19	18210442	R	NM_015016	Body	chr19:18209911-18210268	S_Shore	1.13163e-23	14.7218	14.7218	Increased in gDNA g2
cg17877653		37	10	98751367	R					1.14039e-23	11.6859	11.6859	Increased in gDNA g2
cg05173630	PLEKHG1	37	6	151054342	R	NM_001029884	5'UTR			1.15882e-23	7.34811	7.34811	Increased in gDNA g2
cg14764476		37	5	143138515	F					1.17359e-23	7.3253	7.3253	Increased in gDNA g2
cg05024762	ARL3	37	10	104472143	R	NM_004311	Body	chr10:104473399-104474711	N_Shore	1.20091e-23	11.3958	11.3958	Increased in gDNA g2
cg12925851	DGKD	37	2	234288659	F	NM_152879	Body			1.20173e-23	11.9401	11.9401	Increased in gDNA g2
cg12383561	BACE2	37	21	42602031	R	NM_138992;NM_012105;NM_138991	Body;Body;Body			1.21645e-23	18.6709	18.6709	Increased in gDNA g2
cg10090657		37	6	138027692	F					1.23253e-23	15.8016	15.8016	Increased in gDNA g2
cg09798547		37	1	160402159	R					1.23496e-23	10.8224	10.8224	Increased in gDNA g2
cg16575075		37	2	52600101	F					1.2362e-23	6.61511	6.61511	Increased in gDNA g2
cg09730359	MIR5095;N4BP1	37	16	48592511	R	NR_039970;NM_153029	Body;Body			1.2519e-23	6.72702	6.72702	Increased in gDNA g2
cg13424484	ARID5B	37	10	63803474	F	NM_032199	Body			1.25348e-23	7.13304	7.13304	Increased in gDNA g2
cg09432758	TCF3	37	19	1649123	R	NM_003200;NM_001136139	Body;Body	chr19:1646117-1646713	S_Shelf	1.25544e-23	9.64893	9.64893	Increased in gDNA g2
cg21439987		37	5	1783613	R					1.26574e-23	9.63574	9.63574	Increased in gDNA g2
cg06795419	PSAP	37	10	73595681	F	NM_002778;NM_001042466;NM_001042465	Body;Body;Body			1.28448e-23	8.61814	8.61814	Increased in gDNA g2
cg24563420		37	6	138230380	R					1.29046e-23	11.4561	11.4561	Increased in gDNA g2
cg05172844	MGLL	37	3	127455288	F	NM_001003794;NM_007283;NM_001256585	Body;Body;Body			1.36035e-23	24.0087	24.0087	Increased in gDNA g2
cg10724776		37	9	137462362	F					1.38355e-23	16.9914	16.9914	Increased in gDNA g2
cg20572186		37	2	235007538	F					1.38541e-23	11.0162	11.0162	Increased in gDNA g2
cg24248807		37	4	24589038	R			chr4:24585435-24586175	S_Shelf	1.39395e-23	10.253	10.253	Increased in gDNA g2
cg25303871	CACNB2	37	10	18583838	R	NM_201597;NM_201593;NM_201596;NM_001167945;NM_201572;NM_201571;NM_000724	Body;Body;Body;Body;Body;Body;Body			1.42523e-23	13.9796	13.9796	Increased in gDNA g2
cg02296472	AZIN1-AS1	37	8	103942297	R	NR_126339;NR_126338	Body;Body			1.44137e-23	22.4224	22.4224	Increased in gDNA g2
cg08049649	RNF121	37	11	71704692	F	NR_024147;NR_024148;NM_001300926;NM_018320	Body;Body;Body;Body			1.44493e-23	15.0453	15.0453	Increased in gDNA g2
cg06889370	PPP3CA	37	4	102181304	R	NM_001130691;NM_000944;NM_001130692	Body;Body;Body			1.47176e-23	8.88502	8.88502	Increased in gDNA g2
cg19553034		37	4	26196680	F					1.54126e-23	14.1714	14.1714	Increased in gDNA g2
cg15901411		37	22	48840066	F					1.56526e-23	17.53	17.53	Increased in gDNA g2
cg15183852	TPD52	37	8	81009091	F	NR_105037;NR_105036;NR_105035;NR_105034;NM_005079;NM_001025253;NM_001287144	Body;Body;Body;Body;Body;Body;Body			1.56691e-23	9.97779	9.97779	Increased in gDNA g2
cg06775471	OSTN	37	3	190953370	R	NM_198184	Body			1.63167e-23	8.64621	8.64621	Increased in gDNA g2
cg20546366	ST7	37	7	116652274	F	NM_021908;NM_018412	Body;Body			1.65798e-23	14.7115	14.7115	Increased in gDNA g2
cg25092712	SIPA1L3	37	19	38524517	F	NM_015073	5'UTR			1.69733e-23	19.0245	19.0245	Increased in gDNA g2
cg24373699	SPATA13	37	13	24679009	F	NM_001286792	Body			1.72201e-23	7.64322	7.64322	Increased in gDNA g2
cg12327939		37	1	78236473	R					1.79004e-23	6.76298	6.76298	Increased in gDNA g2
cg11838921		37	5	123370759	F					1.80795e-23	14.0352	14.0352	Increased in gDNA g2
cg07023544	RBM33	37	7	155545510	R	NM_053043	Body			1.88714e-23	16.1286	16.1286	Increased in gDNA g2
cg17010038		37	6	47423790	F					1.89243e-23	4.90064	4.90064	Increased in gDNA g2
cg09276418		37	5	97224484	R					1.90099e-23	6.64906	6.64906	Increased in gDNA g2
cg08711803	SIPA1L3	37	19	38524590	R	NM_015073	5'UTR			1.92655e-23	15.511	15.511	Increased in gDNA g2
cg25364213		37	3	4106875	R					1.96674e-23	21.9749	21.9749	Increased in gDNA g2
cg05914267	TBC1D22A	37	22	47169667	F	NM_001284305;NM_001284304;NM_001284303;NM_014346;NR_104292	TSS200;5'UTR;Body;Body;Body			1.99523e-23	11.4224	11.4224	Increased in gDNA g2
cg23203766	RASGRF1	37	15	79270157	F	NM_153815;NM_001145648;NM_002891	Body;Body;Body			2.00627e-23	18.7997	18.7997	Increased in gDNA g2
cg07168346		37	8	82197661	R			chr8:82192378-82193685	S_Shelf	2.04939e-23	7.98868	7.98868	Increased in gDNA g2
cg07872558	OLMALINC	37	10	102137782	F	NR_026762	Body			2.08475e-23	9.81017	9.81017	Increased in gDNA g2
cg04544220	IVD	37	15	40699840	R	NM_002225;NM_001159508;NM_002225	Body;Body;ExonBnd	chr15:40697781-40698368	S_Shore	2.08741e-23	16.1502	16.1502	Increased in gDNA g2
cg12583336		37	22	39464288	R					2.11546e-23	4.55924	4.55924	Increased in gDNA g2
cg04703919	ZNF365	37	10	64413207	R	NM_199452;NM_199451	Body;Body			2.11732e-23	24.8297	24.8297	Increased in gDNA g2
cg10819238	SBNO2	37	19	1155184	F	NM_014963	5'UTR	chr19:1155020-1155305	Island	2.14061e-23	0.242383	-4.1257	Decreased in gDNA g2
cg00397394	CCDC62	37	12	123305797	F	NR_027918;NM_201435	Body;Body			2.14368e-23	28.408	28.408	Increased in gDNA g2
cg19913465	FCER2	37	19	7767075	R	NM_002002	TSS200			2.21544e-23	9.65879	9.65879	Increased in gDNA g2
cg06598029	UBE2R2	37	9	33824006	F	NM_017811	Body			2.21871e-23	13.4862	13.4862	Increased in gDNA g2
cg10914860	GRAMD3	37	5	125797957	R	NM_001146320;NM_023927;NM_001146321;NM_001146319	5'UTR;Body;Body;Body			2.23491e-23	11.4285	11.4285	Increased in gDNA g2
cg06822943	CLRN1;CLRN1OS	37	3	150690810	R	NM_174878;NR_024066	TSS200;Body			2.27352e-23	18.5509	18.5509	Increased in gDNA g2
cg14842190	PELI1	37	2	64327804	F	NM_020651	Body			2.33734e-23	7.16238	7.16238	Increased in gDNA g2
cg13978337		37	6	11825273	R					2.36632e-23	8.43006	8.43006	Increased in gDNA g2
cg24315843		37	9	108737722	R					2.36991e-23	10.582	10.582	Increased in gDNA g2
cg14220262	TTLL10	37	1	1114963	F	NM_001130045;NM_153254	Body;TSS200	chr1:1115574-1116006	N_Shore	2.41558e-23	20.8816	20.8816	Increased in gDNA g2
cg07467336		37	8	56753149	R					2.45714e-23	23.452	23.452	Increased in gDNA g2
cg08510849	MAML2	37	11	95931461	F	NM_032427	Body			2.47237e-23	20.1754	20.1754	Increased in gDNA g2
cg13815684	LTA	37	6	31540440	F	NM_001159740;NM_000595	5'UTR;5'UTR			2.48473e-23	23.1642	23.1642	Increased in gDNA g2
cg02083319	DOK3	37	5	176929430	F	NM_001144875;NM_001144876	3'UTR;3'UTR	chr5:176931110-176931401	N_Shore	2.63655e-23	5.77301	5.77301	Increased in gDNA g2
cg17446528	RREB1	37	6	7154703	F	NM_001168344;NM_001003699;NM_001003698;NM_001003700	5'UTR;5'UTR;5'UTR;5'UTR			2.64683e-23	16.8282	16.8282	Increased in gDNA g2
cg15029037	ZNF827	37	4	146729164	R	NM_178835	Body			2.68675e-23	8.19435	8.19435	Increased in gDNA g2
cg26256358	SIPA1L3	37	19	38537066	R	NM_015073	5'UTR			2.6923e-23	17.7318	17.7318	Increased in gDNA g2
cg12687701	SLC22A23	37	6	3389092	R	NR_104448;NM_001286455;NM_021945;NM_015482;NM_001286456	Body;Body;Body;Body;Body			2.69382e-23	11.709	11.709	Increased in gDNA g2
cg08639424	TNF	37	6	31542556	F	NM_000594	TSS1500			2.69965e-23	17.5895	17.5895	Increased in gDNA g2
cg20552264	SCAI	37	9	127712716	F	NM_173690;NM_001144877	3'UTR;3'UTR			2.708e-23	8.90034	8.90034	Increased in gDNA g2
cg01368900	IQSEC1	37	3	13113959	F	NM_001134382	Body	chr3:13114627-13115245	N_Shore	2.71486e-23	20.0297	20.0297	Increased in gDNA g2
cg12311705	ASAP2	37	2	9513441	R	NM_001135191;NM_003887	Body;Body	chr2:9514723-9514995	N_Shore	2.74252e-23	13.5811	13.5811	Increased in gDNA g2
cg17483414	RAD51B	37	14	68734008	R	NM_133510;NM_002877;NM_133509	Body;Body;Body			2.75467e-23	7.61437	7.61437	Increased in gDNA g2
cg22889757	TCF4	37	18	52990516	R	NM_001243235;NM_001243234;NM_001243233;NM_001306208;NM_001243232;NM_001243231;NM_001306207;NM_001243227;NM_001243228;NM_001083962;NM_003199;NM_001243230;NM_001243226	TSS1500;TSS1500;Body;Body;Body;Body;Body;Body;Body;Body;Body;Body;Body			2.76545e-23	19.7141	19.7141	Increased in gDNA g2
cg04160170	LIMA1	37	12	50640144	F	NM_001113546;NM_016357	Body;Body			2.81097e-23	13.4416	13.4416	Increased in gDNA g2
cg22999372	UNC13C	37	15	54774263	R	NM_001080534	Body			2.8578e-23	22.0261	22.0261	Increased in gDNA g2
cg04986849	BLK	37	8	11350092	F	NM_001715	TSS1500			2.88109e-23	27.3441	27.3441	Increased in gDNA g2
cg22887461	SH3PXD2A	37	10	105588625	R	NM_014631	Body			2.92902e-23	9.15996	9.15996	Increased in gDNA g2
cg10142969		37	1	37754679	R					2.9542e-23	48.5531	48.5531	Increased in gDNA g2
cg12636432	ALPL	37	1	21840757	R	NM_000478;NM_001177520;NM_001127501	5'UTR;5'UTR;5'UTR			3.04878e-23	17.3921	17.3921	Increased in gDNA g2
cg23683853	KCNQ5	37	6	73886830	F	NM_001160132;NM_001160134;NM_001160133;NM_001160130;NM_019842	Body;Body;Body;Body;Body			3.1139e-23	20.6591	20.6591	Increased in gDNA g2
cg21888135	LRP8	37	1	53758643	R	NM_033300;NM_004631;NM_017522;NM_001018054	Body;Body;Body;Body			3.1185e-23	9.71529	9.71529	Increased in gDNA g2
cg16272981	LPCAT1	37	5	1489889	R	NM_024830	Body	chr5:1489799-1490071	Island	3.18286e-23	24.1753	24.1753	Increased in gDNA g2
cg26996097	HDAC9	37	7	18548468	R	NM_001204147;NM_001204148;NM_001204144;NM_014707;NM_001204146;NM_001204145;NM_178423;NM_058176;NM_178425	TSS1500;TSS1500;Body;Body;Body;Body;Body;Body;Body			3.21134e-23	11.3862	11.3862	Increased in gDNA g2
cg03915988	LCOR	37	10	98679920	R	NM_001170766;NM_001170765;NM_032440	5'UTR;5'UTR;5'UTR			3.27635e-23	4.80455	4.80455	Increased in gDNA g2
cg05567408	ATXN1	37	6	16305180	R	NM_000332;NM_001128164	3'UTR;3'UTR			3.30861e-23	7.23992	7.23992	Increased in gDNA g2
cg24588360		37	12	25866337	R					3.3495e-23	6.49269	6.49269	Increased in gDNA g2
cg01717524		37	1	120204880	F					3.36392e-23	26.04	26.04	Increased in gDNA g2
cg24887584		37	7	134452083	R					3.40856e-23	11.0112	11.0112	Increased in gDNA g2
cg05490616		37	19	12111658	F					3.43445e-23	12.6077	12.6077	Increased in gDNA g2
cg26448855		37	19	6609085	R					3.43816e-23	10.583	10.583	Increased in gDNA g2
cg07274948		37	18	54756257	R					3.45643e-23	15.3682	15.3682	Increased in gDNA g2
cg03248292		37	12	92861062	F					3.51356e-23	10.9999	10.9999	Increased in gDNA g2
cg09111477	ANKRD33B	37	5	10635405	R	NM_001164440	Body			3.5251e-23	17.2354	17.2354	Increased in gDNA g2
cg13874498		37	9	132247010	R			chr9:132244401-132245732	S_Shore	3.52639e-23	10.5145	10.5145	Increased in gDNA g2
cg00071622	SGMS2;LOC101929595	37	4	108814109	F	NM_152621;NM_001136257;NM_001136258;NR_125929	TSS1500;TSS1500;5'UTR;Body			3.55136e-23	15.1187	15.1187	Increased in gDNA g2
cg06011205	FAM49A	37	2	16838119	R	NM_030797	5'UTR			3.55774e-23	10.769	10.769	Increased in gDNA g2
cg09877112		37	9	73923628	F					3.57885e-23	9.44314	9.44314	Increased in gDNA g2
cg25359702	MCM5	37	22	35807232	F	NM_006739	Body			3.67189e-23	8.20405	8.20405	Increased in gDNA g2
cg20505577	UPP2	37	2	158958090	F	NM_173355;NM_001135098	TSS1500;Body			3.79341e-23	10.2454	10.2454	Increased in gDNA g2
cg05086879	MGAT3	37	22	39861490	R	NM_002409	5'UTR			3.81588e-23	10.5868	10.5868	Increased in gDNA g2
cg17910564	VDAC3	37	8	42248702	F	NM_001135694;NM_005662	TSS1500;TSS1500	chr8:42249055-42249849	N_Shore	3.82257e-23	27.9884	27.9884	Increased in gDNA g2
cg19031510	FCHO1	37	19	17865978	R	NM_001161359;NM_001161357;NM_015122;NM_001161358	5'UTR;Body;Body;Body			3.82707e-23	23.745	23.745	Increased in gDNA g2
cg15868622	LOC100130476	37	6	138149370	R	NR_049793	Body			3.89135e-23	17.1808	17.1808	Increased in gDNA g2
cg08946854		37	6	88506326	F					3.90743e-23	11.5308	11.5308	Increased in gDNA g2
cg20204812	LAMC1	37	1	183040832	R	NM_002293	Body			3.92265e-23	9.05915	9.05915	Increased in gDNA g2
cg13796612	EML5	37	14	89134946	F	NM_183387	Body			3.95014e-23	29.2272	29.2272	Increased in gDNA g2
cg25066655		37	6	25070904	R					3.99396e-23	7.81109	7.81109	Increased in gDNA g2
cg09387224		37	7	128574410	F			chr7:128577818-128578756	N_Shelf	4.21938e-23	7.78128	7.78128	Increased in gDNA g2
cg11372214	VARS	37	6	31757334	R	NM_006295	Body			4.22081e-23	16.9415	16.9415	Increased in gDNA g2
cg21664866	ITSN2	37	2	24537140	R	NM_019595;NM_006277;NM_147152	Body;Body;Body			4.38563e-23	9.10753	9.10753	Increased in gDNA g2
cg16661042		37	15	100054579	F					4.42329e-23	11.4669	11.4669	Increased in gDNA g2
cg25990556	DEPTOR	37	8	120974799	F	NM_001283012;NM_022783	Body;Body			4.43125e-23	21.7274	21.7274	Increased in gDNA g2
cg12123829	RPRD1A	37	18	33595773	F	NM_001303412;NM_001303411;NM_018170	Body;Body;Body			4.43542e-23	8.87721	8.87721	Increased in gDNA g2
cg10522968	GPATCH11	37	2	37317551	R	NM_174931;NM_001278505	Body;Body			4.43866e-23	8.90026	8.90026	Increased in gDNA g2
cg19027189		37	2	236179089	R					4.57516e-23	10.1008	10.1008	Increased in gDNA g2
cg25863795		37	1	167676804	R					4.57625e-23	17.2172	17.2172	Increased in gDNA g2
cg24395607	PKD1L1	37	7	47968639	R	NM_138295	Body			4.59928e-23	10.6209	10.6209	Increased in gDNA g2
cg07698804	TBCD	37	17	80829309	R	NM_005993	Body	chr17:80829533-80829871	N_Shore	4.59953e-23	29.3635	29.3635	Increased in gDNA g2
cg09331533	TANC2	37	17	61360057	R	NM_025185	Body			4.60738e-23	7.93554	7.93554	Increased in gDNA g2
cg24093329		37	14	22889758	R					4.62653e-23	0.145642	-6.86616	Decreased in gDNA g2
cg15208685		37	14	69942382	R					4.7115e-23	10.1076	10.1076	Increased in gDNA g2
cg02212339	TRPV1	37	17	3493666	R	NM_080704;NM_018727;NM_080706;NM_080705	Body;Body;Body;Body			4.72411e-23	13.6169	13.6169	Increased in gDNA g2
cg03482987	RLF	37	1	40698407	R	NM_012421	Body			4.74799e-23	9.51347	9.51347	Increased in gDNA g2
cg02665297	WIPI2	37	7	5270984	R	NM_016003;NM_001033520;NM_001033519;NM_015610;NM_001033518	3'UTR;3'UTR;3'UTR;3'UTR;3'UTR	chr7:5266921-5267306	S_Shelf	4.77844e-23	14.9817	14.9817	Increased in gDNA g2
cg05584070	CARS2	37	13	111329221	F	NM_024537	Body	chr13:111331166-111331373	N_Shore	4.88071e-23	13.599	13.599	Increased in gDNA g2
cg01719223	MAD1L1	37	7	2205727	R	NM_003550;NM_001013837;NM_001013836	Body;Body;Body			4.88448e-23	7.0125	7.0125	Increased in gDNA g2
cg04669022	CDYL	37	6	4789657	F	NR_026590;NM_004824	Body;Body			4.88627e-23	12.0657	12.0657	Increased in gDNA g2
cg06895218		37	6	151558246	F			chr6:151560766-151560993	N_Shelf	4.88825e-23	7.84263	7.84263	Increased in gDNA g2
cg15840985	ZNF860;OSBPL10	37	3	32023475	F	NM_001137674;NM_017784	5'UTR;TSS1500	chr3:32021969-32023364	S_Shore	4.93617e-23	13.9622	13.9622	Increased in gDNA g2
cg11281373		37	18	77615373	R					4.98827e-23	19.3794	19.3794	Increased in gDNA g2
cg20606891	DOCK10	37	2	225816885	F	NM_014689	Body			5.01939e-23	10.5967	10.5967	Increased in gDNA g2
cg15979932	CUEDC1	37	17	55980107	F	NM_017949	5'UTR			5.03661e-23	25.8211	25.8211	Increased in gDNA g2
cg00470050	MYO9A	37	15	72206554	R	NM_006901	Body			5.10502e-23	18.0037	18.0037	Increased in gDNA g2
cg17254229		37	2	121336713	R			chr2:121334308-121334801	S_Shore	5.11354e-23	9.83019	9.83019	Increased in gDNA g2
cg18698026	ZCCHC7	37	9	37144929	F	NR_110317;NM_001289120;NM_001289119;NM_032226;NM_001289121	Body;Body;Body;Body;Body			5.12818e-23	21.7369	21.7369	Increased in gDNA g2
cg11266624		37	13	43571711	F					5.1813e-23	25.3025	25.3025	Increased in gDNA g2
cg06557319	EBF1	37	5	158247203	F	NM_001290360;NM_024007;NM_182708	Body;Body;Body			5.18759e-23	17.2425	17.2425	Increased in gDNA g2
cg12769779		37	11	94618480	F					5.1906e-23	30.9492	30.9492	Increased in gDNA g2
cg11145331	EGF	37	4	110912186	R	NM_001963;NM_001178131;NM_001178130	Body;Body;Body			5.19431e-23	12.1617	12.1617	Increased in gDNA g2
cg10716711		37	7	20273065	F					5.26489e-23	7.23452	7.23452	Increased in gDNA g2
cg00182170	MTAP	37	9	21852933	R	NM_002451	Body			5.27427e-23	6.46577	6.46577	Increased in gDNA g2
cg11511095	ANGPT1	37	8	108291086	R	NM_001146;NM_001199859	Body;Body			5.42071e-23	13.7657	13.7657	Increased in gDNA g2
cg00192969	PDE4B	37	1	66813597	F	NM_001037339;NM_001037341;NM_002600;NM_001297440;NM_001297441;NM_001037340	Body;Body;Body;Body;Body;Body			5.54435e-23	13.4562	13.4562	Increased in gDNA g2
cg08922869	ABCA12	37	2	215860828	F	NR_103740;NM_015657;NM_173076	Body;Body;Body			5.5925e-23	7.59377	7.59377	Increased in gDNA g2
cg00319479		37	19	14130257	F					5.60607e-23	17.6474	17.6474	Increased in gDNA g2
cg17579089	KIF9	37	3	47269695	F	NM_182902;NM_001134878;NM_022342	3'UTR;3'UTR;3'UTR			5.6526e-23	16.6041	16.6041	Increased in gDNA g2
cg04971811	TARP	37	7	38314191	F	NM_001003799;NM_001003806	TSS1500;TSS1500			5.68787e-23	0.22499	-4.44465	Decreased in gDNA g2
cg09801681	CNIH3	37	1	224920870	R	NM_152495	Body			5.81495e-23	11.2938	11.2938	Increased in gDNA g2
cg03730622	CELSR1	37	22	46760678	F	NM_014246	Body	chr22:46760450-46760679	Island	5.95197e-23	8.71622	8.71622	Increased in gDNA g2
cg05859441	ARHGAP17	37	16	24989662	F	NM_001006634;NM_018054	Body;Body			5.97367e-23	10.4095	10.4095	Increased in gDNA g2
cg18782488	AGBL3	37	7	134677557	R	NM_178563	Body			6.01278e-23	11.0593	11.0593	Increased in gDNA g2
cg17157198	IKZF1	37	7	50367171	F	NM_006060	Body			6.14606e-23	10.9247	10.9247	Increased in gDNA g2
cg02771343	LINC00299	37	2	8374943	F	NR_034135	Body			6.15733e-23	25.6456	25.6456	Increased in gDNA g2
cg04625338	EGFR	37	7	55141971	R	NM_201283;NM_201284;NM_201282;NM_005228	Body;Body;Body;Body			6.23299e-23	18.8015	18.8015	Increased in gDNA g2
cg15110917		37	7	7959339	F					6.2648e-23	7.03636	7.03636	Increased in gDNA g2
cg14215105	INTS3	37	1	153715578	R	NM_023015	Body			6.32638e-23	8.19812	8.19812	Increased in gDNA g2
cg02247391		37	21	27761331	F					6.52578e-23	9.9233	9.9233	Increased in gDNA g2
cg27654083	TGFB3	37	14	76426997	F	NM_003239	Body			6.53073e-23	8.56575	8.56575	Increased in gDNA g2
cg03889991	FCRL4	37	1	157566296	F	NM_031282	Body			6.53416e-23	24.8046	24.8046	Increased in gDNA g2
cg13704030	AGPAT9	37	4	84502960	F	NM_001256422;NM_001256421;NM_032717	Body;Body;Body			6.59202e-23	11.9778	11.9778	Increased in gDNA g2
cg06003912	ITM2C	37	2	231737790	F	NM_001287240;NM_001287241;NM_001012514;NM_001012516;NM_030926	5'UTR;Body;Body;Body;Body			6.64167e-23	29.9884	29.9884	Increased in gDNA g2
cg22476960	OR8G1;OR8G5	37	11	124134914	R	NM_001002905;NM_001005198	Body;1stExon			6.65223e-23	7.01018	7.01018	Increased in gDNA g2
cg05590570	ZC3H12D	37	6	149789879	F	NM_207360	Body			6.66318e-23	12.0558	12.0558	Increased in gDNA g2
cg02054672		37	12	102326095	R					6.7095e-23	9.24615	9.24615	Increased in gDNA g2
cg12064913	EBF1	37	5	158208089	R	NM_001290360;NM_024007;NM_182708	Body;Body;Body			6.74115e-23	7.07652	7.07652	Increased in gDNA g2
cg07960470		37	1	24049224	F					6.77244e-23	10.5532	10.5532	Increased in gDNA g2
cg03385006		37	7	93681890	R					6.91167e-23	9.09999	9.09999	Increased in gDNA g2
cg13695953		37	3	36718919	F					6.91636e-23	13.3481	13.3481	Increased in gDNA g2
cg25001923	ST6GALNAC3;ST6GALNAC3	37	1	76760322	F	NM_001160011;NM_152996	Body;Body			7.05929e-23	15.8082	15.8082	Increased in gDNA g2
cg06235469		37	10	49876158	F					7.06516e-23	22.0196	22.0196	Increased in gDNA g2
cg17509128	SYNGR2	37	17	76165792	R	NM_004710	Body	chr17:76164395-76165272	S_Shore	7.29087e-23	10.482	10.482	Increased in gDNA g2
cg03911094		37	20	19760453	F					7.6534e-23	14.4404	14.4404	Increased in gDNA g2
cg20730219	C17orf85	37	17	3720410	R	NM_001114118	Body			7.70154e-23	5.57522	5.57522	Increased in gDNA g2
cg25472264		37	1	228325921	R			chr1:228327508-228328560	N_Shore	7.73991e-23	11.0214	11.0214	Increased in gDNA g2
cg17724900		37	2	60545388	R					7.79258e-23	11.0695	11.0695	Increased in gDNA g2
cg05310488		37	13	113563001	R					7.80581e-23	16.8962	16.8962	Increased in gDNA g2
cg10548963	DUS2	37	16	68099036	R	NM_017803;NM_001271763;NM_001271762	Body;Body;Body			7.83223e-23	0.284806	-3.51116	Decreased in gDNA g2
cg08745216		37	2	204685816	F					7.92373e-23	7.52187	7.52187	Increased in gDNA g2
cg03624110	ANKRD44	37	2	197996414	F	NM_001195144;NM_153697	Body;Body			7.95911e-23	8.99559	8.99559	Increased in gDNA g2
cg18622049	RABGAP1L	37	1	174756086	F	NM_014857	Body			7.99965e-23	17.8681	17.8681	Increased in gDNA g2
cg07921975		37	3	33148447	F					8.27638e-23	15.0915	15.0915	Increased in gDNA g2
cg21794163	NAPSB	37	19	50844405	F	NR_002798	Body			8.32283e-23	16.1756	16.1756	Increased in gDNA g2
cg23678338	ATP10D	37	4	47501280	F	NM_020453	5'UTR			8.38364e-23	10.4522	10.4522	Increased in gDNA g2
cg05485304	SLC35F3	37	1	234382487	R	NM_173508;NM_001300845	Body;Body			8.49166e-23	26.0894	26.0894	Increased in gDNA g2
cg08168609		37	12	48906995	F					8.74928e-23	10.6863	10.6863	Increased in gDNA g2
cg19260718		37	11	75989014	R					8.85113e-23	6.32279	6.32279	Increased in gDNA g2
cg05940940	SLC37A1	37	21	43925312	R	NM_018964	5'UTR			8.97576e-23	10.4765	10.4765	Increased in gDNA g2
cg11362935	POU2AF1	37	11	111250201	R	NM_006235	TSS200			9.04154e-23	30.6142	30.6142	Increased in gDNA g2
cg07535790	ZBTB20	37	3	114528931	R	NR_121662;NM_001164343;NM_015642	Body;5'UTR;5'UTR			9.18258e-23	9.74534	9.74534	Increased in gDNA g2
cg15415002		37	12	103496218	R					9.25434e-23	16.8674	16.8674	Increased in gDNA g2
cg13761882	PRR5L	37	11	36463531	R	NM_001160168;NM_001160167;NM_024841;NM_001160169	Body;Body;Body;Body			9.29819e-23	20.6354	20.6354	Increased in gDNA g2
cg11157847	ZFAT	37	8	135577922	F	NR_110323;NM_001029939;NM_001174158;NM_001289394;NM_001167583;NM_020863;NM_001174157	Body;Body;Body;Body;Body;Body;Body			9.40127e-23	7.62852	7.62852	Increased in gDNA g2
cg17164161	CHD9	37	16	53095531	F	NM_025134	5'UTR			9.46648e-23	14.1189	14.1189	Increased in gDNA g2
cg09349707	PAOX	37	10	135193421	R	NR_109764;NR_109765;NR_109766;NR_109763;NM_207127;NM_152911;NM_207128	Body;Body;Body;Body;Body;Body;Body	chr10:135191594-135193307	S_Shore	9.57251e-23	7.63405	7.63405	Increased in gDNA g2
cg20682376	TNFRSF13B	37	17	16875542	R	NM_012452	TSS200			9.6849e-23	11.2602	11.2602	Increased in gDNA g2
cg12935627	MIR3134	37	9	114782714	F	NR_036085	Body			9.72009e-23	13.1457	13.1457	Increased in gDNA g2
cg18213268		37	8	8473069	R					9.79176e-23	7.17084	7.17084	Increased in gDNA g2
cg05352689	TMEM72;TMEM72-AS1	37	10	45407522	R	NM_001123376;NR_033842	Body;Body			9.81731e-23	25.1329	25.1329	Increased in gDNA g2
cg05688618	ARHGAP24	37	4	86699962	R	NM_001025616;NM_001042669;NM_001042669	Body;5'UTR;1stExon			9.87971e-23	7.82731	7.82731	Increased in gDNA g2
cg14337149	ATP6V1E1	37	22	18077489	F	NM_001696;NM_001039367;NM_001039366	Body;Body;Body			9.94912e-23	8.81922	8.81922	Increased in gDNA g2
cg09519972	XYLT1	37	16	17395570	R	NM_022166	Body			1.01133e-22	17.9744	17.9744	Increased in gDNA g2
cg03954344	WT1	37	11	32417924	R	NM_001198552;NM_001198551;NM_024424;NM_024426;NM_000378	Body;Body;Body;Body;Body			1.02185e-22	18.7136	18.7136	Increased in gDNA g2
cg03611347		37	21	44800876	R					1.03785e-22	3.85376	3.85376	Increased in gDNA g2
cg23976831		37	5	68432317	R					1.04718e-22	10.469	10.469	Increased in gDNA g2
cg17527683	SFSWAP	37	12	132251044	R	NM_001261411;NM_004592	Body;Body			1.0739e-22	8.58532	8.58532	Increased in gDNA g2
cg10127530		37	21	44732886	F					1.08235e-22	27.0261	27.0261	Increased in gDNA g2
cg01915389	HLTF-AS1	37	3	148808831	F	NR_046648	Body			1.10709e-22	16.4833	16.4833	Increased in gDNA g2
cg14223231		37	7	22752714	R					1.10958e-22	12.4619	12.4619	Increased in gDNA g2
cg01502320	TNFRSF13B	37	17	16875558	R	NM_012452	TSS200			1.11258e-22	10.0182	10.0182	Increased in gDNA g2
cg09759040		37	22	42935446	F					1.13117e-22	8.10683	8.10683	Increased in gDNA g2
cg21167810		37	1	11436051	F					1.16116e-22	9.11736	9.11736	Increased in gDNA g2
cg04736120		37	4	100325677	F					1.18826e-22	10.3562	10.3562	Increased in gDNA g2
cg26006351	GAS7	37	17	9945702	F	NM_201433	Body			1.19947e-22	34.3638	34.3638	Increased in gDNA g2
cg15493742		37	10	72053194	F					1.2144e-22	16.7323	16.7323	Increased in gDNA g2
cg16250721	DTNB	37	2	25642602	F	NM_001256308;NM_001256304;NM_183361;NM_021907;NM_001256303;NM_183360;NM_033148;NM_033147	Body;Body;Body;Body;Body;Body;Body;Body			1.24644e-22	12.3168	12.3168	Increased in gDNA g2
cg26405683	DFNA5	37	7	24760166	R	NM_001127453;NM_004403;NM_001127454	Body;Body;5'UTR			1.28405e-22	16.9115	16.9115	Increased in gDNA g2
cg14629055	ANKRD33B	37	5	10562978	R	NM_001164440	TSS1500	chr5:10562816-10565680	Island	1.28856e-22	6.11398	6.11398	Increased in gDNA g2
cg25723862	SLC27A2	37	15	50483002	F	NM_003645;NM_001159629	Body;Body			1.31921e-22	12.7157	12.7157	Increased in gDNA g2
cg27331500	PNOC	37	8	28196022	F	NM_001284244;NM_006228	TSS200;Body			1.32131e-22	20.2722	20.2722	Increased in gDNA g2
cg26459249		37	3	98731036	R					1.32801e-22	7.53519	7.53519	Increased in gDNA g2
cg09232378		37	10	89898420	R					1.33012e-22	21.863	21.863	Increased in gDNA g2
cg27222463	SLC9C1	37	3	111966806	F	NM_183061	Body			1.37583e-22	10.6618	10.6618	Increased in gDNA g2
cg17897895		37	15	70611976	R					1.37857e-22	30.8687	30.8687	Increased in gDNA g2
cg15723874	MEF2D	37	1	156457945	R	NM_005920	5'UTR			1.40089e-22	18.3388	18.3388	Increased in gDNA g2
cg08714341		37	9	126973204	R					1.40726e-22	25.9876	25.9876	Increased in gDNA g2
cg05554782		37	11	76384692	R			chr11:76381449-76382295	S_Shelf	1.4209e-22	12.4608	12.4608	Increased in gDNA g2
cg23073132	MYB	37	6	135518015	R	NM_001161659;NM_001161660;NM_001130173;NM_001130172;NM_005375;NM_001161658;NM_001161656;NM_001161657	Body;Body;Body;Body;Body;Body;Body;Body			1.43317e-22	0.29123	-3.43372	Decreased in gDNA g2
cg13775753	FYTTD1	37	3	197511060	F	NR_027840;NM_032288;NM_001011537	Body;3'UTR;3'UTR			1.50267e-22	15.1022	15.1022	Increased in gDNA g2
cg03382972	ANKRD46	37	8	101544223	F	NM_001270378;NM_001270379;NM_001270377;NM_198401	5'UTR;5'UTR;5'UTR;5'UTR			1.51649e-22	8.67897	8.67897	Increased in gDNA g2
cg01118541		37	8	144483004	R					1.53112e-22	11.4476	11.4476	Increased in gDNA g2
cg13639922		37	9	5583890	R					1.54423e-22	8.8545	8.8545	Increased in gDNA g2
cg22670843		37	22	42933430	F					1.54657e-22	10.9396	10.9396	Increased in gDNA g2
cg08867471		37	5	56738244	R					1.56535e-22	11.717	11.717	Increased in gDNA g2
cg15174682	KDM4B	37	19	5132063	F	NM_015015	Body	chr19:5133932-5134168	N_Shore	1.57232e-22	22.7487	22.7487	Increased in gDNA g2
cg01269952	EPHA4	37	2	222420472	F	NM_001304537;NM_004438;NM_001304536	Body;Body;Body			1.60931e-22	7.97342	7.97342	Increased in gDNA g2
cg17286920	ZNF423	37	16	49666052	R	NM_001271620;NM_015069	Body;Body	chr16:49669571-49670438	N_Shelf	1.61473e-22	16.193	16.193	Increased in gDNA g2
cg11762292		37	8	9170454	F					1.63937e-22	21.2346	21.2346	Increased in gDNA g2
cg15344743	ZNF608	37	5	124040589	F	NM_020747	Body			1.64182e-22	13.195	13.195	Increased in gDNA g2
cg23274495		37	5	17907458	R					1.65934e-22	9.91856	9.91856	Increased in gDNA g2
cg07188645	CCL5	37	17	34208012	R	NM_002985;NM_001278736	TSS1500;TSS1500			1.66765e-22	15.8395	15.8395	Increased in gDNA g2
cg05005728	RFTN1	37	3	16413085	F	NM_015150	Body			1.68013e-22	11.3345	11.3345	Increased in gDNA g2
cg05361366	INPP4B	37	4	142965608	F	NM_003866;NM_001101669	Body;Body			1.69792e-22	12.9113	12.9113	Increased in gDNA g2
cg13146895		37	12	76168110	R					1.69814e-22	10.5403	10.5403	Increased in gDNA g2
cg21642012		37	16	71851996	F					1.74024e-22	21.3139	21.3139	Increased in gDNA g2
cg19661645	ADD1	37	4	2863990	F	NM_176801;NM_001119;NM_014189;NM_014190;NM_001286645	5'UTR;5'UTR;5'UTR;5'UTR;5'UTR			1.74502e-22	18.9352	18.9352	Increased in gDNA g2
cg11147204	BCL11A	37	2	60763259	R	NM_022893;NM_138559;NM_018014	Body;Body;Body			1.77787e-22	20.5449	20.5449	Increased in gDNA g2
cg07748567	RAD51B	37	14	68746749	R	NM_133510;NM_002877;NM_133509	Body;Body;Body			1.79713e-22	29.4311	29.4311	Increased in gDNA g2
cg11875866	LOC100506023	37	1	173384784	R	NR_037845	Body			1.79751e-22	21.551	21.551	Increased in gDNA g2
cg13168274		37	18	5288604	F					1.80693e-22	8.63825	8.63825	Increased in gDNA g2
cg26652971		37	20	57694672	F					1.88438e-22	7.02809	7.02809	Increased in gDNA g2
cg24703787	DNM3	37	1	172307480	R	NM_001136127;NM_015569	Body;Body			1.89863e-22	10.8541	10.8541	Increased in gDNA g2
cg12062497	MAP4K2	37	11	64567229	F	NM_001307990;NM_004579	Body;Body	chr11:64570248-64570901	N_Shelf	1.91211e-22	10.5893	10.5893	Increased in gDNA g2
cg20376123	CELSR1	37	22	46760595	R	NM_014246	Body	chr22:46760450-46760679	Island	1.91823e-22	4.88562	4.88562	Increased in gDNA g2
cg24323734	RHBDD1	37	2	227771518	F	NM_001167608;NM_032276;NM_001167608;NM_032276	ExonBnd;ExonBnd;Body;Body			1.92123e-22	11.2789	11.2789	Increased in gDNA g2
cg21408581	RAB3GAP2	37	1	220393319	R	NM_012414	Body			1.94303e-22	15.9428	15.9428	Increased in gDNA g2
cg02889869		37	10	33384895	F					1.96719e-22	10.8499	10.8499	Increased in gDNA g2
cg14313328	NDC1	37	1	54301402	R	NR_033142;NM_001168551;NM_018087	Body;Body;Body	chr1:54303758-54304262	N_Shelf	1.98202e-22	13.5224	13.5224	Increased in gDNA g2
cg12762771	ANKRD27	37	19	33137590	F	NM_032139	Body			1.99565e-22	8.10327	8.10327	Increased in gDNA g2
cg15930155		37	10	30185196	F					2.00579e-22	16.6008	16.6008	Increased in gDNA g2
cg08763102	HTT	37	4	3079751	F	NM_002111	Body	chr4:3075483-3075773	S_Shelf	2.01461e-22	12.0439	12.0439	Increased in gDNA g2
cg22648750		37	9	71193059	R					2.03047e-22	20.4761	20.4761	Increased in gDNA g2
cg01063912	VOPP1	37	7	55595262	R	NM_001284284;NM_001284283;NM_001284282;NM_030796	Body;Body;Body;Body			2.03501e-22	11.0542	11.0542	Increased in gDNA g2
cg16424562	CD82	37	11	44625871	R	NM_002231;NM_001024844	Body;Body			2.04454e-22	9.56844	9.56844	Increased in gDNA g2
cg26735869	RAB30	37	11	82746732	F	NM_001286059;NM_001286061;NM_014488;NM_001286060	TSS1500;5'UTR;5'UTR;5'UTR			2.04676e-22	18.5595	18.5595	Increased in gDNA g2
cg19942994	TJP2	37	9	71791756	F	NM_001170414;NM_001170630;NM_201629;NM_004817	5'UTR;Body;Body;Body	chr9:71788715-71789542	S_Shelf	2.06339e-22	14.9317	14.9317	Increased in gDNA g2
cg00012708	LPCAT1	37	5	1499414	F	NM_024830	Body			2.06644e-22	5.97362	5.97362	Increased in gDNA g2
cg22679120	SNX8	37	7	2353402	F	NM_013321	Body	chr7:2353629-2354075	N_Shore	2.06875e-22	12.9528	12.9528	Increased in gDNA g2
cg02317848		37	21	45137152	F			chr21:45138293-45139831	N_Shore	2.09268e-22	8.61864	8.61864	Increased in gDNA g2
cg09767237	BANK1	37	4	102728212	F	NM_001127507;NM_017935	Body;Body			2.13335e-22	8.19866	8.19866	Increased in gDNA g2
cg27356520		37	14	65636202	F					2.15026e-22	7.14643	7.14643	Increased in gDNA g2
cg26082850	TCAF1	37	7	143583199	R	NM_001206941;NM_014719;NM_001206938	TSS1500;5'UTR;5'UTR	chr7:143582125-143582610	S_Shore	2.16285e-22	10.7675	10.7675	Increased in gDNA g2
cg20741105	C7orf44	37	7	43686889	R	NM_018224	Body			2.19372e-22	11.3685	11.3685	Increased in gDNA g2
cg07854989	GCSAM	37	3	111851190	R	NM_001190260;NM_001190259;NM_152785	Body;Body;Body			2.21733e-22	9.78578	9.78578	Increased in gDNA g2
cg10373803	RALGAPA2	37	20	20469961	R	NM_020343	Body			2.24042e-22	11.4417	11.4417	Increased in gDNA g2
cg06072604		37	4	39659104	R					2.26647e-22	4.81799	4.81799	Increased in gDNA g2
cg07190057	TRAPPC12	37	2	3407470	F	NM_016030	Body			2.28033e-22	9.13131	9.13131	Increased in gDNA g2
cg26630577		37	10	29270153	F					2.35026e-22	12.5556	12.5556	Increased in gDNA g2
cg23638399	CACNB2	37	10	18688396	R	NM_201570;NM_201597;NM_201593;NM_201596;NM_001167945;NM_201572;NM_201571;NM_000724;NM_201590	TSS1500;Body;Body;Body;Body;Body;Body;Body;Body			2.35117e-22	11.5	11.5	Increased in gDNA g2
cg17821372	LINC00578	37	3	177159719	F	NR_047568	Body			2.37027e-22	9.89738	9.89738	Increased in gDNA g2
cg25981934		37	17	4299688	R					2.40038e-22	24.2838	24.2838	Increased in gDNA g2
cg10769767	PAX5	37	9	37024153	F	NM_016734	Body	chr9:37025492-37025795	N_Shore	2.40058e-22	7.47222	7.47222	Increased in gDNA g2
cg18941665	EIF2A	37	3	150300618	R	NM_032025	Body			2.43597e-22	22.2873	22.2873	Increased in gDNA g2
cg17760464		37	8	23347642	R					2.43898e-22	10.6783	10.6783	Increased in gDNA g2
cg12598169	BCAR3	37	1	94169443	F	NM_001261408	5'UTR			2.43905e-22	8.45849	8.45849	Increased in gDNA g2
cg14500644		37	2	235320571	R					2.4539e-22	7.37104	7.37104	Increased in gDNA g2
cg00166807	ZCCHC7	37	9	37324740	R	NR_110317;NM_001289120;NM_001289119;NM_032226;NM_001289121	Body;Body;Body;Body;Body			2.47096e-22	7.27773	7.27773	Increased in gDNA g2
cg08877490	PEX2	37	8	77895589	R	NM_001172087;NM_001172086;NM_001079867;NM_000318	Body;Body;Body;Body			2.47761e-22	7.02323	7.02323	Increased in gDNA g2
cg07136210		37	1	89765537	R					2.48415e-22	16.5028	16.5028	Increased in gDNA g2
cg13076431		37	11	60589947	R					2.5046e-22	14.129	14.129	Increased in gDNA g2
cg03561120		37	20	48902605	F					2.50461e-22	11.673	11.673	Increased in gDNA g2
cg02839388	PRKCQ	37	10	6507629	R	NM_001282645;NM_001282644;NM_001242413;NM_006257	Body;Body;Body;Body			2.51507e-22	8.9097	8.9097	Increased in gDNA g2
cg16042094	SNX9	37	6	158252033	R	NM_016224	Body			2.52548e-22	10.0813	10.0813	Increased in gDNA g2
cg12604490	FBXL4	37	6	99373813	F	NM_012160	Body			2.5312e-22	6.34505	6.34505	Increased in gDNA g2
cg11375112	ETV6	37	12	11883006	R	NM_001987	Body			2.54541e-22	5.81399	5.81399	Increased in gDNA g2
cg11661281	OR6Q1;OR9Q1	37	11	57798863	R	NM_001005186;NM_001005212	1stExon;5'UTR			2.55555e-22	0.234534	-4.26377	Decreased in gDNA g2
cg14060863	SLC35B2	37	6	44226397	R	NM_001286512;NM_001286510;NM_001286513;NM_178148;NM_001286509;NM_001286517;NM_001286520;NM_001286519;NM_001286511;NM_004556	TSS1500;TSS1500;TSS1500;TSS1500;TSS1500;TSS1500;TSS1500;TSS1500;TSS1500;3'UTR	chr6:44224698-44225486	S_Shore	2.56515e-22	6.87227	6.87227	Increased in gDNA g2
cg24108040		37	12	63700576	F					2.56771e-22	9.63597	9.63597	Increased in gDNA g2
cg22633912	ZFAT	37	8	135613016	R	NR_110323;NM_001029939;NM_001174158;NM_001289394;NM_001167583;NM_020863;NM_001174157	Body;Body;Body;Body;Body;Body;Body			2.60725e-22	6.15306	6.15306	Increased in gDNA g2
cg09247539	ALG9	37	11	111700061	R	NM_001077692;NM_001077691;NM_024740;NM_001077690	Body;Body;Body;Body			2.67261e-22	11.7313	11.7313	Increased in gDNA g2
cg24517899	LHPP	37	10	126290093	R	NM_022126;NM_001167880	Body;Body			2.70901e-22	11.9352	11.9352	Increased in gDNA g2
cg01569406	PIK3R5	37	17	8824661	F	NM_001251855;NM_001251853;NM_001251852;NM_001251851;NM_001142633	5'UTR;5'UTR;5'UTR;5'UTR;5'UTR			2.72268e-22	11.742	11.742	Increased in gDNA g2
cg06940716		37	18	51674100	R					2.73659e-22	10.0475	10.0475	Increased in gDNA g2
cg17326104		37	9	132125046	F					2.74033e-22	16.7529	16.7529	Increased in gDNA g2
cg09650086	REV3L;TRAF3IP2-AS1	37	6	111805847	F	NM_002912;NM_001286431;NM_001286432;NR_034111;NR_034110;NR_034109;NR_034108	TSS1500;TSS1500;TSS1500;Body;Body;Body;Body	chr6:111803556-111805509	S_Shore	2.74946e-22	5.45631	5.45631	Increased in gDNA g2
cg12305178	CLEC16A	37	16	11119093	R	NM_001243403;NM_015226	Body;Body			2.77901e-22	19.1002	19.1002	Increased in gDNA g2
cg03702533		37	15	77830579	F					2.90018e-22	24.5077	24.5077	Increased in gDNA g2
cg01650667	PLEKHG1	37	6	150958356	F	NM_001029884	5'UTR			2.90916e-22	11.4814	11.4814	Increased in gDNA g2
cg00297099		37	6	365158	R					2.93375e-22	12.8107	12.8107	Increased in gDNA g2
cg13794673		37	4	10732497	R					2.95847e-22	28.3311	28.3311	Increased in gDNA g2
cg22550233	CACNA1C-AS2;CACNA1C	37	12	2782103	R	NR_046579;NM_001167625;NM_001129841;NM_001129842;NM_001129832;NM_001167623;NM_001129835;NM_001129843;NM_001129827;NM_000719;NM_001129829;NM_001129840;NM_001129838;NM_001129836;NM_001129834;NM_001167624;NM_199460;NM_001129837;NM_001129844;NM_001129831;NM_0	TSS1500;Body;Body;Body;Body;Body;Body;Body;Body;Body;Body;Body;Body;Body;Body;Body;Body;Body;Body;Body;Body;Body;Body;Body			2.96151e-22	5.38297	5.38297	Increased in gDNA g2
cg14842480	CBL	37	11	119131504	R	NM_005188	Body			2.98652e-22	14.1617	14.1617	Increased in gDNA g2
cg11253913	CALD1	37	7	134617511	F	NM_033139;NM_033157;NM_033140;NM_033138;NM_004342	Body;Body;Body;Body;Body			2.99237e-22	14.236	14.236	Increased in gDNA g2
cg09015903		37	5	31573832	R					3.00411e-22	7.85623	7.85623	Increased in gDNA g2
cg16528810	SMAD1	37	4	146445764	R	NM_005900;NM_001003688	Body;Body			3.0045e-22	6.88911	6.88911	Increased in gDNA g2
cg01099150		37	2	8746519	F					3.05167e-22	9.94694	9.94694	Increased in gDNA g2
cg03593057	DNAJC7;CNP	37	17	40128637	F	NM_001144766;NR_029431;NM_033133;NM_003315	3'UTR;Body;3'UTR;3'UTR			3.06084e-22	10.9237	10.9237	Increased in gDNA g2
cg14447588	ITM2C	37	2	231737796	F	NM_001287240;NM_001287241;NM_001012514;NM_001012516;NM_030926	5'UTR;Body;Body;Body;Body			3.07901e-22	15.9981	15.9981	Increased in gDNA g2
cg09733237	INTS3	37	1	153704908	R	NM_023015	Body			3.08075e-22	9.33733	9.33733	Increased in gDNA g2
cg17185921		37	6	28946749	R					3.10738e-22	7.20632	7.20632	Increased in gDNA g2
cg23140855	EBF1	37	5	158480035	F	NM_001290360;NM_024007;NM_182708	Body;Body;Body	chr5:158478378-158478630	S_Shore	3.13315e-22	5.95482	5.95482	Increased in gDNA g2
cg06219806	AHNAK	37	11	62308810	R	NM_024060;NM_001620	5'UTR;5'UTR			3.16568e-22	15.1626	15.1626	Increased in gDNA g2
cg14158242	CDKAL1	37	6	20689477	F	NM_017774	Body			3.16928e-22	15.4002	15.4002	Increased in gDNA g2
cg17747505		37	7	38315925	R					3.19091e-22	0.165694	-6.03521	Decreased in gDNA g2
cg13228612		37	8	134693910	F					3.20303e-22	8.75403	8.75403	Increased in gDNA g2
cg08065963		37	16	8985593	R					3.25956e-22	36.3731	36.3731	Increased in gDNA g2
cg11641926	SMARCB1	37	22	24148327	F	NM_003073;NM_001007468	Body;Body			3.2872e-22	42.0863	42.0863	Increased in gDNA g2
cg02347043		37	16	11277202	F					3.28977e-22	26.5665	26.5665	Increased in gDNA g2
cg09948419	MYO1G	37	7	45019965	F	NM_033054	TSS1500			3.3299e-22	8.71082	8.71082	Increased in gDNA g2
cg14825736	FGF1	37	5	142077949	R	NR_026696;NM_001144935;NM_001144934;NR_026695	TSS1500;TSS1500;TSS1500;TSS1500			3.36318e-22	12.1956	12.1956	Increased in gDNA g2
cg21794222	CCR6	37	6	167536063	F	NM_004367;NM_031409	5'UTR;TSS200			3.42903e-22	31.0643	31.0643	Increased in gDNA g2
cg20173321		37	9	136047156	F					3.49322e-22	15.6133	15.6133	Increased in gDNA g2
cg06593991	ARHGAP17	37	16	24989622	R	NM_018054;NM_001006634	Body;Body			3.49894e-22	15.0485	15.0485	Increased in gDNA g2
cg09073497		37	12	14344799	F					3.55206e-22	9.40419	9.40419	Increased in gDNA g2
cg26090034	DENND5B-AS1	37	12	31752318	F	NR_046909	Body			3.55667e-22	13.9599	13.9599	Increased in gDNA g2
cg20919974	RSPH14;GNAZ	37	22	23455179	F	NM_014433;NM_002073	Body;Body			3.56365e-22	0.0853498	-11.7165	Decreased in gDNA g2
cg10336072	ANXA4	37	2	70030534	R	NM_001153	Body			3.61784e-22	6.6538	6.6538	Increased in gDNA g2
cg17939319		37	5	158836886	F					3.62456e-22	11.613	11.613	Increased in gDNA g2
cg00767496	LOC145663;GATM	37	15	45671279	F	NR_033252;NM_001482	Body;TSS1500	chr15:45669970-45671029	S_Shore	3.65041e-22	17.0099	17.0099	Increased in gDNA g2
cg11816838		37	3	150484093	R			chr3:150479734-150481888	S_Shelf	3.65107e-22	11.375	11.375	Increased in gDNA g2
cg04819180	TBCD	37	17	80829157	F	NM_005993	Body	chr17:80829533-80829871	N_Shore	3.70248e-22	12.8115	12.8115	Increased in gDNA g2
cg03840011		37	8	42658911	F					3.73336e-22	13.1793	13.1793	Increased in gDNA g2
cg26821104		37	1	206855704	F			chr1:206858091-206859651	N_Shelf	3.74531e-22	24.2009	24.2009	Increased in gDNA g2
cg08888322	IL10RB	37	21	34668629	R	NM_000628	Body			3.82128e-22	12.3413	12.3413	Increased in gDNA g2
cg00045785	COMMD1	37	2	62326969	F	NM_152516	Body			3.83387e-22	5.6948	5.6948	Increased in gDNA g2
cg19038462	ZEB1	37	10	31715394	R	NR_024286;NM_001128128;NM_030751;NR_024287;NR_024285	Body;Body;Body;Body;Body			3.88308e-22	6.18109	6.18109	Increased in gDNA g2
cg14404577	MMP20	37	11	102482191	F	NM_004771	Body			3.91418e-22	21.8705	21.8705	Increased in gDNA g2
cg10239376		37	4	75799090	R					3.92597e-22	15.6045	15.6045	Increased in gDNA g2
cg25088849	TNFRSF13B	37	17	16873623	R	NM_012452	Body			4.12067e-22	14.587	14.587	Increased in gDNA g2
cg22392451	MAK	37	6	10839494	F	NM_001242385;NM_005906;NM_001242957	TSS1500;TSS1500;TSS1500	chr6:10838098-10838915	S_Shore	4.15768e-22	26.6528	26.6528	Increased in gDNA g2
cg02810692	LRTM1;CACNA2D3	37	3	54962954	R	NM_020678;NM_018398	TSS1500;Body			4.1826e-22	11.9265	11.9265	Increased in gDNA g2
cg21366298	NARS2	37	11	78278518	R	NM_024678;NM_001243251	Body;5'UTR			4.18903e-22	10.7552	10.7552	Increased in gDNA g2
cg22028456	SLC37A2	37	11	124942622	R	NM_198277;NM_001145290	Body;Body			4.19898e-22	10.6978	10.6978	Increased in gDNA g2
cg09521093	RHOF	37	12	122224362	R	NM_019034	Body			4.20129e-22	0.159309	-6.27711	Decreased in gDNA g2
cg01670347	SLC12A6	37	15	34625800	R	NM_001042497;NM_133647;NM_001042494;NM_001042495;NM_001042496	Body;Body;Body;Body;Body	chr15:34629575-34630396	N_Shelf	4.21907e-22	11.5246	11.5246	Increased in gDNA g2
cg08452590	CCDC88A	37	2	55529467	F	NM_018084;NM_001135597;NM_001254943	Body;Body;Body			4.24545e-22	6.28344	6.28344	Increased in gDNA g2
cg25021706	SNX29	37	16	12128209	R	NM_032167	Body			4.25757e-22	14.6235	14.6235	Increased in gDNA g2
cg13637305	C20orf196	37	20	5778907	F	NM_001303477;NM_152504;NM_001303478	Body;Body;Body			4.30056e-22	10.0879	10.0879	Increased in gDNA g2
cg24452282	TNF	37	6	31542740	R	NM_000594	TSS1500			4.34476e-22	13.7454	13.7454	Increased in gDNA g2
cg16325984	HDAC4	37	2	240291068	F	NM_006037	5'UTR			4.34896e-22	6.99456	6.99456	Increased in gDNA g2
cg09607915	FBXO11	37	2	48124557	R	NM_018693;NM_012167;NM_025133	5'UTR;5'UTR;5'UTR			4.35227e-22	15.701	15.701	Increased in gDNA g2
cg14283140	C9orf9	37	9	135763667	F	NM_018956	Body			4.42541e-22	8.18423	8.18423	Increased in gDNA g2
cg07269639	HDAC9	37	7	18561537	F	NM_001204144;NM_014707;NM_001204146;NM_001204145;NM_001204147;NM_001204148;NM_178423;NM_058176;NM_178425	Body;Body;Body;Body;5'UTR;5'UTR;Body;Body;Body			4.42571e-22	8.42364	8.42364	Increased in gDNA g2
cg10850293	TTC23	37	15	99780127	F	NM_001288615;NM_001288616;NR_109947	5'UTR;5'UTR;Body			4.45379e-22	6.2498	6.2498	Increased in gDNA g2
cg13480465	LDB2	37	4	16795757	F	NM_001290;NM_001130834	Body;Body			4.4849e-22	10.3362	10.3362	Increased in gDNA g2
cg25540925	EP400	37	12	132555635	R	NM_015409	Body			4.49584e-22	7.1687	7.1687	Increased in gDNA g2
cg19602649	POU2AF1	37	11	111250619	F	NM_006235	TSS1500			4.52657e-22	12.0459	12.0459	Increased in gDNA g2
cg07618110	MS4A1	37	11	60225240	R	NM_021950;NM_152866	5'UTR;5'UTR			4.72558e-22	11.7488	11.7488	Increased in gDNA g2
cg08933467	FCRL1	37	1	157776690	R	NM_001159398;NM_052938;NM_001159397	Body;Body;Body			4.87872e-22	25.1029	25.1029	Increased in gDNA g2
cg10552836	C1orf186	37	1	206290099	F	NM_001007544	TSS1500			4.97613e-22	31.7264	31.7264	Increased in gDNA g2
cg09328744	NFATC2	37	20	50031354	F	NM_001258295;NM_001258297;NM_173091;NM_001258292;NM_001258294;NM_001258296;NM_012340;NM_001136021	Body;Body;Body;Body;Body;Body;Body;Body			5.02271e-22	11.5445	11.5445	Increased in gDNA g2
cg21190644		37	6	2659375	F					5.05752e-22	8.51071	8.51071	Increased in gDNA g2
cg09273298	RAPGEF3	37	12	48149850	F	NM_001098532;NM_006105;NM_001098531	Body;Body;Body	chr12:48152554-48153146	N_Shelf	5.13958e-22	14.8578	14.8578	Increased in gDNA g2
cg14789529	IL10	37	1	206941464	F	NM_000572	3'UTR			5.23006e-22	10.3909	10.3909	Increased in gDNA g2
cg04094885	ZPBP2	37	17	38023830	F	NM_199321;NM_198844	TSS1500;TSS1500	chr17:38024145-38024637	N_Shore	5.31182e-22	15.2506	15.2506	Increased in gDNA g2
cg01411154		37	9	17863377	F					5.37087e-22	25.754	25.754	Increased in gDNA g2
cg24969261	CRYM	37	16	21287651	R	NM_001888	Body	chr16:21289419-21289819	N_Shore	5.37148e-22	9.593	9.593	Increased in gDNA g2
cg19849557	C6orf136	37	6	30619242	R	NM_001161376;NM_145029;NM_001109938	Body;Body;Body	chr6:30614721-30615643	S_Shelf	5.37577e-22	6.19849	6.19849	Increased in gDNA g2
cg03969079	ARID5B	37	10	63759909	R	NM_032199	Body			5.3914e-22	18.3513	18.3513	Increased in gDNA g2
cg07018090	BANP	37	16	88079797	R	NM_017869;NM_079837	Body;Body			5.42037e-22	29.1815	29.1815	Increased in gDNA g2
cg18316498	POU2AF1	37	11	111250196	R	NM_006235	TSS200			5.43e-22	27.2653	27.2653	Increased in gDNA g2
cg10179482		37	13	43106995	R					5.43777e-22	11.2034	11.2034	Increased in gDNA g2
cg20387830	DAD1	37	14	23034326	R	NM_001344	3'UTR			5.46023e-22	22.2971	22.2971	Increased in gDNA g2
cg25581925	ITPR1	37	3	4880625	F	NM_001099952;NM_001168272;NM_002222	Body;Body;Body			5.47667e-22	7.80459	7.80459	Increased in gDNA g2
cg10733051	UHRF1BP1	37	6	34778879	F	NM_017754	Body			5.52421e-22	8.12911	8.12911	Increased in gDNA g2
cg10599130	CDK14	37	7	90406601	F	NM_001287135;NM_012395;NM_001287136;NM_001287137	Body;Body;Body;Body			5.52466e-22	15.1111	15.1111	Increased in gDNA g2
cg02396703		37	18	56740117	R					5.58644e-22	12.9762	12.9762	Increased in gDNA g2
cg03214420	C19orf61	37	19	44257589	R	NM_019108	5'UTR	chr19:44258613-44259343	N_Shore	5.63123e-22	18.8024	18.8024	Increased in gDNA g2
cg17679619		37	4	74542972	R					5.72441e-22	7.20693	7.20693	Increased in gDNA g2
cg20345275	TMEM154	37	4	153584692	F	NM_152680	Body			5.7329e-22	16.6877	16.6877	Increased in gDNA g2
cg02239453	FBXO3	37	11	33797523	R	NM_012175;NM_033406	TSS1500;TSS1500	chr11:33795392-33796319	S_Shore	5.84642e-22	14.0231	14.0231	Increased in gDNA g2
cg09046193	HELLS	37	10	96351402	R	NM_001289074;NM_018063;NM_001289072;NM_001289069;NM_001289070;NM_001289067;NM_001289068;NM_001289073;NM_001289071;NM_001289075	Body;Body;Body;Body;Body;Body;Body;Body;Body;Body			5.92258e-22	9.32532	9.32532	Increased in gDNA g2
cg11755682	ARHGEF28	37	5	72959715	F	NM_001080479;NM_001177693	5'UTR;5'UTR			5.95796e-22	21.4884	21.4884	Increased in gDNA g2
cg04641694	LEKR1	37	3	156696245	R	NM_001004316	Body			6.08232e-22	5.56742	5.56742	Increased in gDNA g2
cg05093429	TCL6	37	14	96129574	R	NR_028288	Body			6.17837e-22	7.69443	7.69443	Increased in gDNA g2
cg18395269	BCL2	37	18	60827075	R	NM_000633	Body			6.24281e-22	28.7929	28.7929	Increased in gDNA g2
cg15288809		37	1	38639163	R					6.25083e-22	30.9616	30.9616	Increased in gDNA g2
cg06015579	GMDS	37	6	2232775	R	NM_001500	Body			6.25813e-22	13.4361	13.4361	Increased in gDNA g2
cg00293644	DCDC2B	37	1	32674341	R	NM_001099434	TSS1500	chr1:32670569-32671885	S_Shelf	6.44511e-22	12.4343	12.4343	Increased in gDNA g2
cg19171272		37	22	38449367	F			chr22:38453187-38453503	N_Shelf	6.451e-22	10.4604	10.4604	Increased in gDNA g2
cg23243690	SELPLG	37	12	109026944	R	NM_001206609;NM_003006	TSS1500;5'UTR			6.45139e-22	0.333615	-2.99747	Decreased in gDNA g2
cg22454313	NAV1	37	1	201722809	R	NM_001167738;NM_020443	Body;Body			6.5024e-22	10.0396	10.0396	Increased in gDNA g2
cg09096537		37	6	139714261	F					6.57223e-22	13.2324	13.2324	Increased in gDNA g2
cg21572897	CD80	37	3	119277821	R	NM_005191	5'UTR			6.58339e-22	14.185	14.185	Increased in gDNA g2
cg01692143		37	17	33668674	F					6.59489e-22	9.18914	9.18914	Increased in gDNA g2
cg05921138	SORL1	37	11	121440849	F	NM_003105	Body			6.61585e-22	21.8163	21.8163	Increased in gDNA g2
cg21431650	EDARADD	37	1	236621205	F	NM_145861;NM_080738	Body;Body			6.62171e-22	12.0316	12.0316	Increased in gDNA g2
cg08227501	C20orf196	37	20	5743288	R	NM_001303479;NM_001303477;NM_152504;NM_001303478	5'UTR;5'UTR;5'UTR;5'UTR			6.66681e-22	21.0107	21.0107	Increased in gDNA g2
cg04725693		37	22	23223553	R					6.75479e-22	8.20199	8.20199	Increased in gDNA g2
cg17492716		37	21	33145332	R					6.92974e-22	23.6329	23.6329	Increased in gDNA g2
cg14928941	ATXN1	37	6	16420347	R	NM_001128164;NM_000332	5'UTR;5'UTR			6.9338e-22	19.1596	19.1596	Increased in gDNA g2
cg20375158	RBPMS	37	8	30414057	F	NM_001008711;NM_001008710;NM_006867	Body;Body;Body			6.94005e-22	6.89486	6.89486	Increased in gDNA g2
cg16112945	ADAMTS13	37	9	136285806	F	NR_024514;NM_139025;NM_139027;NM_139026	Body;TSS1500;TSS1500;TSS1500	chr9:136282680-136283483	S_Shelf	6.95307e-22	10.3272	10.3272	Increased in gDNA g2
cg26583584		37	11	75291101	F			chr11:75294067-75294815	N_Shelf	7.03283e-22	26.4094	26.4094	Increased in gDNA g2
cg05959791	TULP4	37	6	158896417	R	NM_001007466;NM_020245	Body;Body			7.04173e-22	19.4813	19.4813	Increased in gDNA g2
cg05804736		37	17	16877012	F					7.17624e-22	22.4988	22.4988	Increased in gDNA g2
cg05049790	LPCAT1	37	5	1499152	F	NM_024830	Body	chr5:1494853-1495287	S_Shelf	7.25285e-22	5.78955	5.78955	Increased in gDNA g2
cg19582460	CRAMP1L	37	16	1672051	R	NM_020825	Body	chr16:1676042-1676297	N_Shelf	7.28675e-22	7.61176	7.61176	Increased in gDNA g2
cg02982740	WDR66	37	12	122429384	R	NM_144668	Body			7.34827e-22	19.521	19.521	Increased in gDNA g2
cg15603846		37	2	65808546	F					7.39323e-22	7.25966	7.25966	Increased in gDNA g2
cg13413084	PUM2	37	2	20530232	F	NM_001282752;NM_015317	5'UTR;5'UTR			7.439e-22	18.1442	18.1442	Increased in gDNA g2
cg25246082	TMEM156	37	4	39034284	R	NM_024943	TSS1500			7.51363e-22	6.92695	6.92695	Increased in gDNA g2
cg16691254	SNX29P2	37	16	29348723	R	NR_002939	Body			7.51621e-22	10.3451	10.3451	Increased in gDNA g2
cg23076960		37	14	50428577	R					7.77804e-22	8.18614	8.18614	Increased in gDNA g2
cg22763008	PLCG2	37	16	81819314	R	NM_002661	5'UTR			7.90272e-22	10.066	10.066	Increased in gDNA g2
cg18471267		37	13	42954579	F					7.94619e-22	7.69677	7.69677	Increased in gDNA g2
cg20379250	TXNDC11	37	16	11776712	R	NM_015914;NM_001303447	Body;Body			8.2313e-22	11.348	11.348	Increased in gDNA g2
cg27445555	GTF2I	37	7	74080076	F	NM_001518;NM_033000;NM_001280800;NM_032999;NM_033001;NM_001163636	5'UTR;5'UTR;5'UTR;5'UTR;5'UTR;5'UTR			8.24153e-22	17.9985	17.9985	Increased in gDNA g2
cg11780785	PMFBP1	37	16	72206241	F	NM_031293;NM_001160213;NM_001160213	TSS200;1stExon;5'UTR			8.32227e-22	12.3778	12.3778	Increased in gDNA g2
cg06073417	PLA1A	37	3	119316673	F	NM_015900	TSS200			8.40987e-22	12.5158	12.5158	Increased in gDNA g2
cg16517153		37	14	60679981	R					8.51483e-22	11.5742	11.5742	Increased in gDNA g2
cg17009069	ITM2C	37	2	231737752	R	NM_001012516;NM_030926;NM_001012514	Body;Body;Body			8.68162e-22	12.6806	12.6806	Increased in gDNA g2
cg03627442	DTNB	37	2	25642800	F	NM_001256308;NM_001256304;NM_183361;NM_021907;NM_001256303;NM_183360;NM_033148;NM_033147	Body;Body;Body;Body;Body;Body;Body;Body			8.79664e-22	12.9658	12.9658	Increased in gDNA g2
cg00232076	TBC1D19	37	4	26753673	R	NM_001292054;NM_018317	Body;Body			8.88269e-22	13.4664	13.4664	Increased in gDNA g2
cg17566737		37	15	96456154	F					8.88901e-22	10.9952	10.9952	Increased in gDNA g2
cg24603102	EXT1	37	8	119011173	F	NM_000127	Body			8.92013e-22	8.9874	8.9874	Increased in gDNA g2
cg12744994	GNAQ	37	9	80347053	F	NM_002072	Body			8.93434e-22	12.4556	12.4556	Increased in gDNA g2
cg24065807		37	14	22978729	R					8.95714e-22	21.3637	21.3637	Increased in gDNA g2
cg03076240		37	2	231465738	R					9.11216e-22	15.5265	15.5265	Increased in gDNA g2
cg12766607	RHBDD1	37	2	227771209	F	NM_001167608;NM_032276	Body;Body			9.13347e-22	25.0945	25.0945	Increased in gDNA g2
cg17395940	CDH23	37	10	73561279	R	NM_001171933;NM_001171934;NM_022124	Body;Body;Body			9.16223e-22	8.4767	8.4767	Increased in gDNA g2
cg00222455	MIR548AC	37	3	23632628	F	NR_039621	Body			9.7543e-22	23.9346	23.9346	Increased in gDNA g2
cg11186825	SPON1	37	11	14275066	F	NM_006108	Body			9.87085e-22	6.59087	6.59087	Increased in gDNA g2
cg10434274	ABCA1	37	9	107683794	R	NM_005502	5'UTR			9.95449e-22	7.93588	7.93588	Increased in gDNA g2
cg10941456	SIGLEC7	37	19	51656173	F	NR_102350;NM_001277201;NM_014385;NM_016543	Body;Body;Body;Body			1.00691e-21	13.2091	13.2091	Increased in gDNA g2
cg00809787		37	2	8793790	F					1.02133e-21	17.767	17.767	Increased in gDNA g2
cg12141483	MANBA	37	4	103609154	R	NM_005908	Body			1.03571e-21	9.20966	9.20966	Increased in gDNA g2
cg12340451	CIITA	37	16	11006846	R	NR_104444;NM_000246;NM_001286403;NM_001286402	Body;Body;Body;Body			1.039e-21	12.55	12.55	Increased in gDNA g2
cg00679763	UBE2Z	37	17	46993161	R	NM_023079	Body			1.03989e-21	16.2314	16.2314	Increased in gDNA g2
cg17634975	C10orf76	37	10	103663786	F	NM_024541	Body			1.07005e-21	17.8688	17.8688	Increased in gDNA g2
cg08102294	IQSEC1	37	3	13063918	F	NM_001134382	Body			1.07616e-21	14.5237	14.5237	Increased in gDNA g2
cg13648087	NCOA7	37	6	126128689	R	NM_001199620;NM_001199619;NM_181782;NM_001122842;NM_001199621;NR_126386	5'UTR;5'UTR;5'UTR;5'UTR;5'UTR;Body			1.07877e-21	12.6433	12.6433	Increased in gDNA g2
cg12142328	USP34	37	2	61691692	R	NM_014709	Body			1.10541e-21	17.112	17.112	Increased in gDNA g2
cg18799946	RIN2	37	20	19933704	R	NM_001242581;NM_018993	Body;Body			1.1064e-21	17.9923	17.9923	Increased in gDNA g2
cg02842820		37	14	70699072	R			chr14:70700814-70701050	N_Shore	1.10908e-21	15.7397	15.7397	Increased in gDNA g2
cg27434114	LOC100507065	37	12	66007516	F	NR_120434;NR_120431;NR_120432;NR_120433	Body;Body;Body;Body			1.11153e-21	8.30726	8.30726	Increased in gDNA g2
cg08279328	TIMP2	37	17	76885660	R	NM_003255	Body			1.11378e-21	16.412	16.412	Increased in gDNA g2
cg25676030	BHLHE40-AS1	37	3	4946693	R	NR_125914;NR_125916;NR_125915;NR_037903	Body;Body;Body;Body			1.12159e-21	0.261634	-3.82213	Decreased in gDNA g2
cg11814882	CYGB	37	17	74525125	R	NM_134268	Body			1.12582e-21	6.98674	6.98674	Increased in gDNA g2
cg21261128	CHRNA4;LOC100130587	37	20	61989952	F	NM_001256573;NR_110634;NR_046317;NM_000744	5'UTR;TSS1500;Body;Body	chr20:61992186-61993599	N_Shelf	1.13137e-21	11.4468	11.4468	Increased in gDNA g2
cg17367049	KIZ	37	20	21209335	R	NM_018474;NM_001276389;NM_001163023;NM_001163022	Body;Body;Body;Body			1.14306e-21	8.61591	8.61591	Increased in gDNA g2
cg11940376		37	11	128283273	F					1.1802e-21	19.029	19.029	Increased in gDNA g2
cg26727666	FAM18A	37	16	10869234	F	NM_001079512	Body			1.18056e-21	9.65176	9.65176	Increased in gDNA g2
cg07314983	CD53	37	1	111414364	R	NM_000560;NM_001040033	TSS1500;5'UTR			1.19966e-21	8.54651	8.54651	Increased in gDNA g2
cg27386431	KIF21B	37	1	200990482	F	NM_017596	Body	chr1:200992282-200992839	N_Shore	1.19976e-21	18.8021	18.8021	Increased in gDNA g2
cg27438356	CRYGB;LOC100507443	37	2	209011389	R	NM_005210;NR_038437	TSS1500;Body			1.21327e-21	7.47789	7.47789	Increased in gDNA g2
cg16308790	NFATC1	37	18	77225973	R	NM_006162;NM_172388;NM_172389;NM_172387;NM_172390	Body;Body;Body;Body;Body	chr18:77227273-77227727	N_Shore	1.21592e-21	31.3014	31.3014	Increased in gDNA g2
cg17266282		37	6	112294532	R					1.23174e-21	0.169078	-5.91444	Decreased in gDNA g2
cg04687623		37	16	85789802	R					1.28521e-21	10.3001	10.3001	Increased in gDNA g2
cg16801708	CWC27	37	5	64110063	R	NM_001297644;NM_005869	Body;Body			1.28948e-21	12.4047	12.4047	Increased in gDNA g2
cg22879476	KCNJ6	37	21	39114939	R	NM_002240	Body			1.29023e-21	24.8009	24.8009	Increased in gDNA g2
cg12083895		37	9	37403445	R					1.29777e-21	11.0831	11.0831	Increased in gDNA g2
cg19406349		37	22	39463094	R					1.29836e-21	5.15005	5.15005	Increased in gDNA g2
cg12311175	NDST3	37	4	118975504	F	NM_004784	Body			1.31029e-21	8.57448	8.57448	Increased in gDNA g2
cg04452427	MTHFD1L	37	6	151209489	F	NM_001242769;NM_015440;NM_001242767;NM_001242768	Body;Body;Body;Body			1.31771e-21	5.42313	5.42313	Increased in gDNA g2
cg04369211		37	5	138783504	R					1.32572e-21	11.4813	11.4813	Increased in gDNA g2
cg04263658		37	19	30521287	R					1.34568e-21	8.42673	8.42673	Increased in gDNA g2
cg19832980		37	1	173182294	F					1.34695e-21	3.82982	3.82982	Increased in gDNA g2
cg07110356	MPO	37	17	56355431	R	NM_000250	Body	chr17:56355207-56355502	Island	1.35632e-21	0.161268	-6.20084	Decreased in gDNA g2
cg17229371	LPCAT1	37	5	1485470	F	NM_024830	Body	chr5:1483763-1484069	S_Shore	1.36111e-21	15.1172	15.1172	Increased in gDNA g2
cg10641762		37	19	14688993	R					1.36163e-21	19.6747	19.6747	Increased in gDNA g2
cg09654881	NFIA	37	1	61586157	R	NM_001145511;NM_001145512;NM_001134673;NM_005595	Body;Body;Body;Body			1.36859e-21	7.08542	7.08542	Increased in gDNA g2
cg17981790	FAM49A	37	2	16807234	R	NM_030797	5'UTR			1.37599e-21	20.1792	20.1792	Increased in gDNA g2
cg21993707		37	12	25485221	F					1.37646e-21	10.8148	10.8148	Increased in gDNA g2
cg14968688		37	3	72715398	R					1.37649e-21	7.72201	7.72201	Increased in gDNA g2
cg17920789	LRCH1	37	13	47152525	R	NM_015116;NM_001164213;NM_001164211	Body;Body;Body			1.38583e-21	17.5179	17.5179	Increased in gDNA g2
cg16037187		37	18	36191589	F					1.38587e-21	10.0681	10.0681	Increased in gDNA g2
cg15004391		37	10	50570872	R					1.40064e-21	11.057	11.057	Increased in gDNA g2
cg01070948		37	14	54080827	R					1.41284e-21	33.3629	33.3629	Increased in gDNA g2
cg06620781	CD53	37	1	111413734	R	NM_001040033	TSS200			1.41783e-21	5.89913	5.89913	Increased in gDNA g2
cg11996349		37	22	33643838	R					1.42876e-21	9.84464	9.84464	Increased in gDNA g2
cg06617335	LOC91450	37	15	78286905	R	NR_026998	TSS1500			1.42981e-21	5.79899	5.79899	Increased in gDNA g2
cg02073763	PRKCE	37	2	46064034	F	NM_005400	Body			1.43298e-21	15.2893	15.2893	Increased in gDNA g2
cg19405799		37	2	161755116	R					1.44529e-21	8.43757	8.43757	Increased in gDNA g2
cg27536433	EPB41L1	37	20	34713354	R	NM_001258330;NM_001258330;NM_001258331;NM_001258329;NM_177996	ExonBnd;5'UTR;5'UTR;5'UTR;5'UTR			1.4589e-21	13.0602	13.0602	Increased in gDNA g2
cg25268526	XYLT1	37	16	17502886	R	NM_022166	Body			1.46266e-21	28.4626	28.4626	Increased in gDNA g2
cg09197279		37	2	196966508	F					1.47655e-21	19.8924	19.8924	Increased in gDNA g2
cg18252328		37	2	8549078	F					1.49345e-21	11.9658	11.9658	Increased in gDNA g2
cg14471540	CCDC26	37	8	130596505	R	NR_130917	Body			1.52756e-21	8.09362	8.09362	Increased in gDNA g2
cg08041998	TXLNB	37	6	139592441	R	NM_153235	Body			1.54387e-21	4.75207	4.75207	Increased in gDNA g2
cg20925722		37	1	88278875	R					1.55676e-21	12.3217	12.3217	Increased in gDNA g2
cg09558738		37	9	80811373	R					1.57587e-21	8.68603	8.68603	Increased in gDNA g2
cg18477248	SYT16	37	14	62547992	F	NM_031914;NM_031914	ExonBnd;Body			1.57785e-21	17.1655	17.1655	Increased in gDNA g2
cg06901122	SYBU	37	8	110608299	R	NM_001099749;NM_001099755;NM_001099746;NM_001099756;NM_001099753;NM_001099754;NM_017786;NM_001099743;NM_001099752;NM_001099751;NM_001099750;NM_001099748;NM_001099747;NM_001099745;NM_001099744	Body;Body;Body;Body;Body;Body;Body;Body;Body;Body;Body;Body;Body;Body;Body			1.58877e-21	12.7626	12.7626	Increased in gDNA g2
cg08599437		37	22	28033286	R			chr22:28034987-28035310	N_Shore	1.59453e-21	8.71867	8.71867	Increased in gDNA g2
cg12367036		37	8	129401946	R					1.61353e-21	15.2253	15.2253	Increased in gDNA g2
cg17327460	MAP3K14	37	17	43380109	F	NM_003954	5'UTR			1.61458e-21	16.6234	16.6234	Increased in gDNA g2
cg17210803		37	10	129653554	R					1.62172e-21	14.2037	14.2037	Increased in gDNA g2
cg03043972		37	22	35902994	F					1.63798e-21	15.5783	15.5783	Increased in gDNA g2
cg16134073	JARID2	37	6	15359675	F	NM_004973;NM_001267040	Body;5'UTR			1.64839e-21	11.1156	11.1156	Increased in gDNA g2
cg09501047	PBX1	37	1	164615911	R	NM_002585	Body			1.65248e-21	7.59986	7.59986	Increased in gDNA g2
cg10443999	SLC1A2	37	11	35355993	F	NM_004171;NM_001252652;NM_001195728	Body;5'UTR;5'UTR			1.67609e-21	12.1477	12.1477	Increased in gDNA g2
cg18549498	RAB27B	37	18	52526038	F	NM_004163	5'UTR			1.67676e-21	5.53139	5.53139	Increased in gDNA g2
cg16481355	SH3RF2	37	5	145348745	F	NM_152550	Body			1.68057e-21	6.69521	6.69521	Increased in gDNA g2
cg01481224		37	7	47760507	R					1.68643e-21	11.6411	11.6411	Increased in gDNA g2
cg05327549	GPATCH8	37	17	42480151	F	NM_001304943;NM_001304940;NM_001304942;NM_001304941;NM_001002909;NM_001304939	Body;Body;Body;Body;Body;Body			1.68722e-21	10.1019	10.1019	Increased in gDNA g2
cg14726968	ZCCHC7	37	9	37324379	F	NR_110317;NM_001289120;NM_001289119;NM_032226;NM_001289121	Body;Body;Body;Body;Body			1.70021e-21	10.1567	10.1567	Increased in gDNA g2
cg04774778		37	3	186239596	R					1.70089e-21	15.8618	15.8618	Increased in gDNA g2
cg27243847	SLC22A5	37	5	131730593	F	NM_003060;NM_001308122	3'UTR;3'UTR			1.71964e-21	23.9636	23.9636	Increased in gDNA g2
cg04444027	USP7	37	16	8986092	R	NM_003470	3'UTR			1.74072e-21	8.23887	8.23887	Increased in gDNA g2
cg23355884	APBA2	37	15	29386353	R	NM_005503;NM_001130414	Body;Body			1.74244e-21	9.86532	9.86532	Increased in gDNA g2
cg27520108	CORO2B	37	15	68927789	R	NM_001190456;NM_001190457;NM_006091	5'UTR;5'UTR;Body			1.74566e-21	7.72659	7.72659	Increased in gDNA g2
cg15212935	OR4D6	37	11	59223558	F	NM_001004708	TSS1500			1.7734e-21	12.1664	12.1664	Increased in gDNA g2
cg20433352	ELFN2	37	22	37782857	F	NM_052906;NR_110512	5'UTR;Body			1.79743e-21	9.93087	9.93087	Increased in gDNA g2
cg15563591		37	14	50426938	R					1.80361e-21	19.5686	19.5686	Increased in gDNA g2
cg12641739		37	1	235062535	R					1.80379e-21	16.4743	16.4743	Increased in gDNA g2
cg03608515	RAP2A	37	13	98112404	F	NM_021033	Body			1.80422e-21	21.8942	21.8942	Increased in gDNA g2
cg24782197	AUTS2	37	7	69308909	F	NM_001127232;NM_015570;NM_001127231	Body;Body;Body			1.83279e-21	6.87845	6.87845	Increased in gDNA g2
cg25449593	RBM20	37	10	112583251	F	NM_001134363;NM_001134363	ExonBnd;Body			1.84754e-21	16.3742	16.3742	Increased in gDNA g2
cg21832763	FAXC	37	6	99781117	R	NM_032511	Body			1.85751e-21	20.7811	20.7811	Increased in gDNA g2
cg11079441	ASAP1	37	8	131432739	F	NM_001247996;NM_018482	5'UTR;5'UTR			1.89419e-21	11.7471	11.7471	Increased in gDNA g2
cg08451313		37	19	35975802	R					1.90729e-21	15.4702	15.4702	Increased in gDNA g2
cg15532942	NFATC1	37	18	77220712	F	NM_006162;NM_172388;NM_172389;NM_172387;NM_172390	Body;Body;Body;Body;Body	chr18:77221855-77222111	N_Shore	1.93019e-21	9.08708	9.08708	Increased in gDNA g2
cg13910020		37	1	235184122	F					1.93541e-21	34.1898	34.1898	Increased in gDNA g2
cg01900237		37	11	6682135	F					1.99151e-21	23.1836	23.1836	Increased in gDNA g2
cg10037894	DNM3	37	1	172312301	R	NM_015569;NM_001136127	Body;Body			1.99422e-21	7.52274	7.52274	Increased in gDNA g2
cg01336625		37	4	74669009	F					2.00416e-21	8.00598	8.00598	Increased in gDNA g2
cg03678039	CYGB	37	17	74525066	F	NM_134268	Body			2.01052e-21	16.4652	16.4652	Increased in gDNA g2
cg09058384		37	13	109071839	R					2.01517e-21	7.17418	7.17418	Increased in gDNA g2
cg11966136	PLXNC1	37	12	94648248	F	NM_005761	Body			2.02349e-21	5.65364	5.65364	Increased in gDNA g2
cg26069271	SYT17	37	16	19222152	F	NM_016524;NM_001308157	Body;Body			2.02484e-21	10.8996	10.8996	Increased in gDNA g2
cg17631577		37	5	112265124	F					2.03549e-21	7.70608	7.70608	Increased in gDNA g2
cg16854275	PNOC	37	8	28196246	F	NM_001284244;NM_001284244;NM_006228	1stExon;5'UTR;Body			2.04112e-21	28.6377	28.6377	Increased in gDNA g2
cg18627139	SYT16	37	14	62548033	F	NM_031914	Body			2.10568e-21	13.6443	13.6443	Increased in gDNA g2
cg01321230		37	11	46288284	F					2.1094e-21	6.28046	6.28046	Increased in gDNA g2
cg12223258	DCAKD	37	17	43117026	R	NM_024819;NM_001128631	5'UTR;5'UTR			2.11573e-21	6.98746	6.98746	Increased in gDNA g2
cg26238393	VNN2	37	6	133072337	R	NR_034174;NR_034173;NR_110146;NR_110145;NR_110144;NR_110143;NM_001242350;NM_004665;NM_078488	Body;Body;Body;Body;Body;Body;Body;Body;Body			2.13156e-21	6.72529	6.72529	Increased in gDNA g2
cg18672957	CYTH1	37	17	76692905	R	NM_001292019;NM_001292018;NM_017456;NM_004762	Body;Body;Body;Body			2.14556e-21	6.50752	6.50752	Increased in gDNA g2
cg23001905		37	19	1265302	R			chr19:1265854-1269943	N_Shore	2.17146e-21	15.6919	15.6919	Increased in gDNA g2
cg26740709	METTL8	37	2	172177062	F	NM_024770	3'UTR			2.23023e-21	16.6922	16.6922	Increased in gDNA g2
cg02696067	DDR1	37	6	30850977	R	NM_001954;NM_013993	TSS1500;TSS1500	chr6:30852102-30852676	N_Shore	2.23167e-21	16.092	16.092	Increased in gDNA g2
cg24748774		37	4	86314478	F					2.27769e-21	7.46011	7.46011	Increased in gDNA g2
cg13640430		37	20	37082970	F					2.27889e-21	13.5239	13.5239	Increased in gDNA g2
cg00413728	UST	37	6	149376752	R	NM_005715	Body			2.28269e-21	24.68	24.68	Increased in gDNA g2
cg09854726	FKBP2	37	11	64007569	R	NM_004470;NM_001135208	TSS1500;TSS1500	chr11:64008283-64009487	N_Shore	2.30266e-21	9.9326	9.9326	Increased in gDNA g2
cg11566441	DIXDC1	37	11	111887338	F	NM_033425;NM_001037954	Body;Body			2.31125e-21	18.722	18.722	Increased in gDNA g2
cg15742712		37	1	198568202	F					2.33141e-21	21.4958	21.4958	Increased in gDNA g2
cg21274723		37	11	34842625	R					2.33944e-21	22.8009	22.8009	Increased in gDNA g2
cg23431566	GPC6-AS1;GPC6	37	13	94841129	R	NR_046535;NM_005708	TSS1500;Body			2.34608e-21	10.7887	10.7887	Increased in gDNA g2
cg04352288	CA5A	37	16	87958407	R	NM_001739	Body			2.34663e-21	23.9494	23.9494	Increased in gDNA g2
cg09396892	PRR5;PRR5-ARHGAP8	37	22	45132934	F	NM_015366;NM_001017529;NM_001017528;NM_181334;NM_001017530;NM_181333	Body;Body;Body;Body;Body;Body	chr22:45132656-45133392	Island	2.38525e-21	8.52919	8.52919	Increased in gDNA g2
cg17759847	LOC101448202	37	9	137761083	R	NR_103451	Body			2.40595e-21	9.62615	9.62615	Increased in gDNA g2
cg12499316		37	2	106242236	F					2.41162e-21	18.4504	18.4504	Increased in gDNA g2
cg10258591	INTS10	37	8	19706534	F	NM_018142	Body			2.42419e-21	8.0083	8.0083	Increased in gDNA g2
cg03035167	SPATS2L	37	2	201336269	R	NM_001100422;NM_015535;NM_001100424;NM_001100423	Body;Body;Body;Body			2.43134e-21	16.4133	16.4133	Increased in gDNA g2
cg04404427		37	8	123630361	R					2.44251e-21	16.6832	16.6832	Increased in gDNA g2
cg22642690		37	6	151987913	F					2.4646e-21	8.72363	8.72363	Increased in gDNA g2
cg05613187	TLK1	37	2	171875180	F	NM_001136555;NM_001136554;NM_012290	Body;Body;Body			2.46464e-21	6.89837	6.89837	Increased in gDNA g2
cg06029627		37	5	5756169	F					2.50616e-21	10.7921	10.7921	Increased in gDNA g2
cg13883173	CFAP57	37	1	43687410	R	NM_001195831	Body			2.51769e-21	14.5607	14.5607	Increased in gDNA g2
cg23524298	MNAT1	37	14	61216771	F	NM_002431;NM_001177963	Body;Body			2.53026e-21	5.2658	5.2658	Increased in gDNA g2
cg14411154	ELMSAN1	37	14	74237682	R	NM_001043318	5'UTR			2.55336e-21	19.9415	19.9415	Increased in gDNA g2
cg11184245		37	6	53291636	R					2.55502e-21	9.11525	9.11525	Increased in gDNA g2
cg06953270		37	14	98059806	R					2.5606e-21	9.11009	9.11009	Increased in gDNA g2
cg03278365	TMEM110-MUSTN1;TMEM110	37	3	52877203	R	NM_001198974;NM_198563	Body;Body			2.58114e-21	9.18584	9.18584	Increased in gDNA g2
cg06430509		37	21	44853470	F					2.59139e-21	16.1812	16.1812	Increased in gDNA g2
cg07220750		37	7	35769215	R					2.61909e-21	12.5917	12.5917	Increased in gDNA g2
cg25319861		37	20	35964171	R					2.63392e-21	15.4873	15.4873	Increased in gDNA g2
cg20296810	CPEB3	37	10	93903003	F	NM_014912;NM_001178137	Body;Body			2.63604e-21	7.87506	7.87506	Increased in gDNA g2
cg14443182	DNAJB5	37	9	34994200	R	NM_001135005;NM_012266;NM_001135004	Body;Body;Body			2.64031e-21	5.79046	5.79046	Increased in gDNA g2
cg13503476		37	1	113599742	R					2.64224e-21	11.8363	11.8363	Increased in gDNA g2
cg15278374	GPR133	37	12	131576088	F	NM_198827	Body	chr12:131572501-131572945	S_Shelf	2.65783e-21	20.9502	20.9502	Increased in gDNA g2
cg07301376	RABGAP1L	37	1	174188831	F	NM_014857	Body			2.70934e-21	7.02143	7.02143	Increased in gDNA g2
cg04246882		37	14	99592323	F					2.71301e-21	17.7971	17.7971	Increased in gDNA g2
cg05365532	LILRB1	37	19	55128350	F	NM_006669	TSS1500			2.72576e-21	12.7186	12.7186	Increased in gDNA g2
cg17845669		37	6	470823	R					2.72717e-21	10.4924	10.4924	Increased in gDNA g2
cg06387870	EEPD1	37	7	36300278	F	NM_030636	Body			2.75086e-21	9.09675	9.09675	Increased in gDNA g2
cg06264019		37	20	62884301	F			chr20:62886688-62887463	N_Shelf	2.76489e-21	6.52286	6.52286	Increased in gDNA g2
cg04188277		37	10	121255934	F					2.79751e-21	7.91313	7.91313	Increased in gDNA g2
cg04628118	C4orf45	37	4	159939568	F	NM_152543	Body			2.79774e-21	18.6248	18.6248	Increased in gDNA g2
cg12667732	SLCO3A1	37	15	92673594	R	NM_001145044;NM_013272	Body;Body			2.83232e-21	10.158	10.158	Increased in gDNA g2
cg08428292		37	16	85981373	F			chr16:85981652-85981965	N_Shore	2.84972e-21	44.6195	44.6195	Increased in gDNA g2
cg05159292		37	10	89870787	F					2.85074e-21	20.766	20.766	Increased in gDNA g2
cg27597505		37	12	54148217	R			chr12:54144562-54145470	S_Shelf	2.85539e-21	14.8953	14.8953	Increased in gDNA g2
cg16170385	AZIN1-AS1	37	8	103902386	F	NR_126339;NR_126338	Body;Body			2.86098e-21	11.8625	11.8625	Increased in gDNA g2
cg02087002		37	2	234132356	R					2.87749e-21	10.4134	10.4134	Increased in gDNA g2
cg17316874	PITPNM2	37	12	123478048	R	NM_020845;NM_001300801	Body;Body	chr12:123481890-123482117	N_Shelf	2.97678e-21	18.7531	18.7531	Increased in gDNA g2
cg13687887	EBF1	37	5	158179519	R	NM_001290360;NM_024007;NM_182708	Body;Body;Body			2.99119e-21	21.7727	21.7727	Increased in gDNA g2
cg13475995		37	10	5882576	R			chr10:5882303-5882635	Island	3.0151e-21	11.0586	11.0586	Increased in gDNA g2
cg23275914	TTLL10	37	1	1114914	F	NM_001130045;NM_153254	Body;TSS200	chr1:1115574-1116006	N_Shore	3.05036e-21	8.79774	8.79774	Increased in gDNA g2
cg13063965	RASSF3	37	12	65007772	F	NR_040718;NM_178169	Body;Body	chr12:65003793-65004899	S_Shelf	3.10381e-21	23.7993	23.7993	Increased in gDNA g2
cg19882315	BLK	37	8	11351846	R	NM_001715;NM_001715	5'UTR;1stExon			3.12099e-21	19.9388	19.9388	Increased in gDNA g2
cg01033844	CDC25B	37	20	3780586	R	NM_001287524;NM_001287518;NM_001287517;NM_001287516;NM_021873;NM_021872;NM_004358;NM_001287522;NM_001287520;NM_001287519	TSS200;Body;Body;Body;Body;Body;Body;Body;Body;Body	chr20:3776618-3777374	S_Shelf	3.12619e-21	21.4079	21.4079	Increased in gDNA g2
cg01159791	SMIM14	37	4	39611476	F	NM_174921	5'UTR			3.1333e-21	15.3811	15.3811	Increased in gDNA g2
cg04917472	CTSZ	37	20	57583286	R	NM_001336	TSS1500	chr20:57581902-57582595	S_Shore	3.15502e-21	12.2797	12.2797	Increased in gDNA g2
cg25141485		37	15	63766258	F					3.17653e-21	21.452	21.452	Increased in gDNA g2
cg24319836	ANGPTL6	37	19	10213465	R	NM_031917	TSS200	chr19:10216812-10217340	N_Shelf	3.21562e-21	9.09802	9.09802	Increased in gDNA g2
cg08564487	SEPT9	37	17	75319751	R	NM_001113492;NM_001113491;NM_006640	5'UTR;Body;Body			3.2619e-21	12.4793	12.4793	Increased in gDNA g2
cg15325760	GNAQ	37	9	80347105	R	NM_002072	Body			3.26342e-21	20.314	20.314	Increased in gDNA g2
cg07782767	DLEU1	37	13	50727184	F	NR_109974	Body			3.27286e-21	10.7654	10.7654	Increased in gDNA g2
cg13542368		37	10	95049539	R					3.28521e-21	10.4654	10.4654	Increased in gDNA g2
cg21686632	VPS13D	37	1	12348112	F	NM_015378;NM_018156	Body;Body			3.30024e-21	12.5211	12.5211	Increased in gDNA g2
cg10574570		37	12	92860575	R					3.30336e-21	22.2923	22.2923	Increased in gDNA g2
cg24094501		37	16	4227178	F					3.38101e-21	9.14254	9.14254	Increased in gDNA g2
cg19957310	NEK1	37	4	170321764	R	NM_012224;NM_001199400;NM_001199398;NM_001199397;NM_001199399	Body;Body;Body;Body;Body			3.38674e-21	10.1815	10.1815	Increased in gDNA g2
cg06802275	TSPAN33	37	7	128786374	R	NM_178562	Body	chr7:128784695-128785096	S_Shore	3.40664e-21	21.7634	21.7634	Increased in gDNA g2
cg05746406		37	21	43889627	R					3.47133e-21	21.3799	21.3799	Increased in gDNA g2
cg11291869		37	2	174150971	R					3.47485e-21	16.3158	16.3158	Increased in gDNA g2
cg21504750	PDE4DIP	37	1	144966130	F	NM_001198834;NM_014644;NM_001198832;NM_001002812;NM_001002810;NM_001195260;NM_001195261;NM_022359;NM_001278267;NM_001277444	Body;Body;Body;Body;Body;Body;Body;Body;Body;Body			3.49654e-21	27.8741	27.8741	Increased in gDNA g2
cg07180656		37	9	103433143	F					3.53882e-21	8.41834	8.41834	Increased in gDNA g2
cg18830919		37	18	8912779	R					3.54922e-21	7.01251	7.01251	Increased in gDNA g2
cg11824750	PANK2	37	20	3888037	F	NM_024960;NM_153638;NM_153640	5'UTR;Body;5'UTR			3.56096e-21	11.0904	11.0904	Increased in gDNA g2
cg15415194		37	8	859154	F					3.58998e-21	20.8161	20.8161	Increased in gDNA g2
cg02769540		37	2	217736870	R					3.6324e-21	7.23323	7.23323	Increased in gDNA g2
cg00746248		37	2	136787080	R					3.64469e-21	6.00647	6.00647	Increased in gDNA g2
cg22028200	IKZF2	37	2	213886779	R	NM_001079526;NM_016260	Body;Body			3.64908e-21	17.249	17.249	Increased in gDNA g2
cg07963670	LOXL2	37	8	23161764	F	NM_002318	Body			3.65571e-21	5.87419	5.87419	Increased in gDNA g2
cg05228846		37	14	55925656	R					3.71554e-21	11.9769	11.9769	Increased in gDNA g2
cg17755545	CSRNP3	37	2	166443975	F	NM_024969;NM_001172173	5'UTR;5'UTR			3.72039e-21	13.5794	13.5794	Increased in gDNA g2
cg12232590	PABPC4;LOC101929516	37	1	40029650	R	NM_001135654;NM_001135653;NM_003819;NR_125979	Body;Body;Body;TSS1500			3.74542e-21	6.68894	6.68894	Increased in gDNA g2
cg21946110	REV3L	37	6	111660132	F	NM_001286431;NM_001286432;NM_002912	Body;Body;Body			3.77545e-21	8.04501	8.04501	Increased in gDNA g2
cg19093940		37	7	17199668	R					3.8169e-21	9.47748	9.47748	Increased in gDNA g2
cg00478362	POU2F1	37	1	167300563	F	NR_037163;NM_002697;NM_001198786;NM_001198783	Body;Body;Body;Body			3.87213e-21	5.12906	5.12906	Increased in gDNA g2
cg03146595		37	19	11675777	F					3.9275e-21	8.49986	8.49986	Increased in gDNA g2
cg14669309	TCL1A	37	14	96177915	R	NM_021966;NM_001098725;NR_049726	3'UTR;3'UTR;Body	chr14:96180256-96180848	N_Shelf	3.99104e-21	11.7119	11.7119	Increased in gDNA g2
cg20471013	PDIA5;PDIA5	37	3	122824719	R	NR_028444;NM_006810	Body;Body			4.00434e-21	6.80955	6.80955	Increased in gDNA g2
cg25330245		37	14	77502845	F			chr14:77499154-77499502	S_Shelf	4.1261e-21	9.113	9.113	Increased in gDNA g2
cg02193859	PARD6G	37	18	77960683	R	NM_032510	Body			4.13402e-21	23.4681	23.4681	Increased in gDNA g2
cg15353890	GTF2H3	37	12	124140125	R	NM_001271867;NM_001271868;NM_001516;NM_001271866	Body;Body;Body;Body			4.15379e-21	7.0085	7.0085	Increased in gDNA g2
cg01592949	E2F3	37	6	20463690	R	NM_001949;NM_001243076	Body;Body			4.20374e-21	6.00899	6.00899	Increased in gDNA g2
cg17492395		37	2	42180858	F					4.20663e-21	7.07315	7.07315	Increased in gDNA g2
cg27043769	ZC3H7A	37	16	11875806	R	NM_014153	Body			4.21009e-21	20.992	20.992	Increased in gDNA g2
cg01341067		37	8	122368492	R					4.21738e-21	8.13702	8.13702	Increased in gDNA g2
cg16563342	LINC00927	37	15	80558610	F	NR_033833	Body			4.23371e-21	16.0626	16.0626	Increased in gDNA g2
cg19607371	SUV420H1	37	11	67966066	F	NM_001300908;NM_001300907;NM_016028;NM_017635;NM_001300909	5'UTR;5'UTR;5'UTR;5'UTR;5'UTR			4.28433e-21	10.9694	10.9694	Increased in gDNA g2
cg12837880	UBE2H	37	7	129543896	R	NM_182697;NM_003344;NM_001202498	Body;Body;5'UTR			4.30939e-21	7.33783	7.33783	Increased in gDNA g2
cg04100967		37	22	42752683	R					4.38922e-21	11.6267	11.6267	Increased in gDNA g2
cg11399955	SNX10	37	7	26375642	F	NM_001199835;NM_013322;NR_037670	5'UTR;5'UTR;Body			4.40803e-21	6.37623	6.37623	Increased in gDNA g2
cg05485276		37	3	31056097	F					4.43446e-21	7.12875	7.12875	Increased in gDNA g2
cg23719062		37	7	128574759	F			chr7:128577818-128578756	N_Shelf	4.44395e-21	7.00232	7.00232	Increased in gDNA g2
cg26907167	TCF7L2	37	10	114763077	R	NM_001198525;NM_001198528;NM_001198527;NM_001198531;NM_001146286;NM_001146284;NM_001146283;NM_001198530;NM_001198529;NM_001146285;NM_001146274;NM_030756;NM_001198526	Body;Body;Body;Body;Body;Body;Body;Body;Body;Body;Body;Body;Body			4.45708e-21	9.1137	9.1137	Increased in gDNA g2
cg17274126	ANK1	37	8	41522935	R	NM_001142445;NM_020480;NM_020478;NM_020475;NM_020477;NM_020476;NM_001142446;NM_000037	TSS200;TSS200;TSS200;Body;Body;Body;Body;Body			4.55159e-21	9.90391	9.90391	Increased in gDNA g2
cg17630073	FAM49B	37	8	131007500	F	NR_046361;NR_046360	Body;Body			4.55342e-21	0.141698	-7.05725	Decreased in gDNA g2
cg09950449	SYT16	37	14	62547872	F	NM_031914	Body			4.60542e-21	13.7272	13.7272	Increased in gDNA g2
cg17074849	CACNA2D3;CACNA2D3-AS1	37	3	54925362	R	NM_018398;NR_046666;NM_018398	ExonBnd;Body;Body			4.66028e-21	6.54969	6.54969	Increased in gDNA g2
cg11904429	CD70	37	19	6592554	F	NM_001252	TSS1500	chr19:6590340-6591072	S_Shore	4.68608e-21	18.5168	18.5168	Increased in gDNA g2
cg01057000	PIEZO1	37	16	88818297	F	NM_001142864	Body	chr16:88815858-88816095	S_Shelf	4.69278e-21	5.84687	5.84687	Increased in gDNA g2
cg14631438	KCNJ1	37	11	128732986	F	NM_153765;NM_153766;NM_153764;NM_153767	5'UTR;5'UTR;5'UTR;5'UTR			4.69556e-21	11.1422	11.1422	Increased in gDNA g2
cg01008602	TRIM35	37	8	27144085	F	NM_171982	3'UTR	chr8:27145131-27145601	N_Shore	4.72755e-21	0.165828	-6.03033	Decreased in gDNA g2
cg17055489	LOC285740	37	6	143888190	R	NR_027113	Body			4.75467e-21	21.468	21.468	Increased in gDNA g2
cg09868559		37	12	96797918	R			chr12:96793191-96794530	S_Shelf	4.78291e-21	5.96121	5.96121	Increased in gDNA g2
cg24897408		37	18	32990700	F					4.79024e-21	8.51715	8.51715	Increased in gDNA g2
cg14178077	PCSK5	37	9	78777801	R	NM_006200	Body			4.80187e-21	11.2878	11.2878	Increased in gDNA g2
cg27520924		37	3	151845056	R					4.80572e-21	35.7533	35.7533	Increased in gDNA g2
cg01655958	PAPLN	37	14	73709663	R	NM_173462	Body	chr14:73712288-73712911	N_Shelf	4.85518e-21	6.08977	6.08977	Increased in gDNA g2
cg06983939	SNX29P1	37	16	21369654	R	NR_045011	Body			4.92488e-21	23.4075	23.4075	Increased in gDNA g2
cg08912106		37	10	95027640	R					4.94512e-21	21.7792	21.7792	Increased in gDNA g2
cg00932483		37	3	193583476	R			chr3:193587352-193587889	N_Shelf	4.96413e-21	11.3507	11.3507	Increased in gDNA g2
cg24074448	KLHL26	37	19	18768688	R	NM_018316	Body	chr19:18771078-18771340	N_Shelf	5.00276e-21	11.7652	11.7652	Increased in gDNA g2
cg25241502	RYR1	37	19	39038342	R	NM_000540;NM_001042723	Body;Body			5.07317e-21	19.8336	19.8336	Increased in gDNA g2
cg16940259	GPR137B	37	1	236323313	F	NM_003272	Body			5.08041e-21	26.0911	26.0911	Increased in gDNA g2
cg01464186	SGMS1	37	10	52191661	F	NM_147156	5'UTR			5.16008e-21	11.3788	11.3788	Increased in gDNA g2
cg20140034	POU2AF1	37	11	111250355	R	NM_006235	TSS200			5.25724e-21	11.5524	11.5524	Increased in gDNA g2
cg26926919	ERC2	37	3	55709664	R	NM_015576	3'UTR			5.28129e-21	16.3421	16.3421	Increased in gDNA g2
cg20728000		37	5	57637089	F					5.28537e-21	6.85387	6.85387	Increased in gDNA g2
cg00528492	HLA-DRA	37	6	32408863	R	NM_019111	Body			5.34945e-21	7.39501	7.39501	Increased in gDNA g2
cg24308064		37	15	82158599	F					5.35611e-21	13.0861	13.0861	Increased in gDNA g2
cg23432480	INPP4A	37	2	99125292	F	NM_004027;NM_001134224;NM_001566;NM_001134225	5'UTR;5'UTR;5'UTR;5'UTR			5.39793e-21	0.242262	-4.12776	Decreased in gDNA g2
cg12256921		37	7	50310464	F					5.63485e-21	18.9256	18.9256	Increased in gDNA g2
cg22906796	SLC8A3	37	14	70650823	R	NR_104122;NM_058240;NM_033262;NM_182932;NM_183002	Body;5'UTR;5'UTR;5'UTR;5'UTR			5.63933e-21	6.45034	6.45034	Increased in gDNA g2
cg01620888		37	20	35962425	F					5.65281e-21	4.87942	4.87942	Increased in gDNA g2
cg13942103		37	1	111177829	R					5.66323e-21	20.7393	20.7393	Increased in gDNA g2
cg05938409		37	16	85290060	R					5.6685e-21	11.3266	11.3266	Increased in gDNA g2
cg18413607	MYLK	37	3	123368152	F	NM_053025;NM_053026;NM_053028;NM_053027	Body;Body;Body;Body			5.68952e-21	7.79438	7.79438	Increased in gDNA g2
cg10130008	RAB30	37	11	82746645	R	NM_001286059;NM_001286061;NM_014488;NM_001286060	TSS1500;5'UTR;5'UTR;5'UTR			5.70179e-21	4.06231	4.06231	Increased in gDNA g2
cg15103010	PIK3AP1	37	10	98407336	R	NM_152309	Body			5.73394e-21	6.12495	6.12495	Increased in gDNA g2
cg20169746		37	6	166615934	F					5.75554e-21	11.7339	11.7339	Increased in gDNA g2
cg20361664	TAOK3	37	12	118604799	F	NM_016281	Body			5.77681e-21	5.31477	5.31477	Increased in gDNA g2
cg08815939	VOPP1	37	7	55635255	R	NM_030796	Body			5.79754e-21	20.9751	20.9751	Increased in gDNA g2
cg05288075	GSAP	37	7	77022728	R	NM_017439	Body			5.81897e-21	21.1266	21.1266	Increased in gDNA g2
cg00709979		37	16	85866348	R			chr16:85863381-85863601	S_Shelf	5.82138e-21	19.0754	19.0754	Increased in gDNA g2
cg12146023	MARCH1	37	4	164666195	R	NM_001166373	Body			5.887e-21	19.445	19.445	Increased in gDNA g2
cg19682001	RHBDD1	37	2	227727409	R	NM_001167608;NM_032276	5'UTR;5'UTR			5.90307e-21	7.7325	7.7325	Increased in gDNA g2
cg04180419		37	3	39336933	F					5.91482e-21	11.2233	11.2233	Increased in gDNA g2
cg16791322	EXOC4	37	7	133463435	R	NM_021807	Body			5.93468e-21	14.7586	14.7586	Increased in gDNA g2
cg07536737		37	2	98630091	F					5.97436e-21	27.0834	27.0834	Increased in gDNA g2
cg27594626		37	16	16002061	F					5.99937e-21	6.3274	6.3274	Increased in gDNA g2
cg18880986	FBXL18	37	7	5534951	F	NM_024963	Body	chr7:5534384-5534766	S_Shore	6.01824e-21	3.29384	3.29384	Increased in gDNA g2
cg07456800		37	22	28102705	F					6.02736e-21	8.30894	8.30894	Increased in gDNA g2
cg07989030	BLNK	37	10	98032439	R	NM_001258440;NM_001258442;NM_001258441;NR_047683;NR_047682;NR_047681;NR_047680;NM_001114094;NM_013314	TSS1500;TSS1500;TSS1500;TSS1500;TSS1500;TSS1500;TSS1500;TSS1500;TSS1500			6.04619e-21	28.4868	28.4868	Increased in gDNA g2
cg04551955	C19orf68	37	19	48690224	F	NM_199341	Body			6.07916e-21	7.34705	7.34705	Increased in gDNA g2
cg26000509	OTOA	37	16	21715051	R	NM_170664;NM_144672;NM_001161683	TSS1500;Body;Body			6.14611e-21	15.942	15.942	Increased in gDNA g2
cg00208709	SMARCB1	37	22	24143603	R	NM_003073;NM_001007468	Body;Body			6.15725e-21	7.17117	7.17117	Increased in gDNA g2
cg25907502	CD86	37	3	121777359	F	NM_001206925;NM_001206924;NM_175862	5'UTR;Body;Body			6.19306e-21	14.3858	14.3858	Increased in gDNA g2
cg02014217	FGFRL1	37	4	1015600	F	NM_001004358;NM_001004356;NM_021923	Body;Body;Body	chr4:1017524-1018938	N_Shore	6.21688e-21	9.1783	9.1783	Increased in gDNA g2
cg20571780	KCNJ10	37	1	160028341	R	NM_002241	5'UTR			6.26529e-21	10.7974	10.7974	Increased in gDNA g2
cg21200735		37	17	62000113	F					6.26933e-21	7.62566	7.62566	Increased in gDNA g2
cg20682764		37	8	126763111	F					6.27449e-21	9.94918	9.94918	Increased in gDNA g2
cg08961187	MDGA1	37	6	37648275	F	NM_153487	Body			6.28919e-21	10.9826	10.9826	Increased in gDNA g2
cg15751131	SLC37A3	37	7	140090416	R	NM_207113;NM_032295	5'UTR;5'UTR			6.28965e-21	21.0447	21.0447	Increased in gDNA g2
cg05783053	GAB2	37	11	78021613	F	NM_012296;NM_080491	5'UTR;Body			6.37476e-21	20.3542	20.3542	Increased in gDNA g2
cg09803068	C4orf22	37	4	81797092	R	NM_152770;NM_001206997	Body;Body			6.38385e-21	15.6102	15.6102	Increased in gDNA g2
cg24095320	CDK15	37	2	202672283	F	NM_001261436;NM_001261435;NM_139158	Body;Body;Body			6.41811e-21	16.8189	16.8189	Increased in gDNA g2
cg13120521	CLNK	37	4	10675507	R	NM_052964	5'UTR			6.52655e-21	13.3174	13.3174	Increased in gDNA g2
cg06778363		37	1	229208186	R					6.56305e-21	9.22888	9.22888	Increased in gDNA g2
cg27256177	PLEKHA5	37	12	19426521	R	NM_001256787;NM_001143821;NM_019012;NM_001256470	Body;Body;Body;Body			6.57124e-21	7.63868	7.63868	Increased in gDNA g2
cg00704359	NUMB	37	14	73869495	R	NM_003744;NM_001005743;NM_001005745;NM_001005744	5'UTR;5'UTR;5'UTR;5'UTR			6.59811e-21	27.6298	27.6298	Increased in gDNA g2
cg05867453		37	5	145967790	R					6.6359e-21	6.88582	6.88582	Increased in gDNA g2
cg16616540		37	4	153481027	F					6.68673e-21	7.25537	7.25537	Increased in gDNA g2
cg22723190		37	10	7562975	R					6.83739e-21	11.4987	11.4987	Increased in gDNA g2
cg01874707		37	2	174870151	F					6.87954e-21	14.5566	14.5566	Increased in gDNA g2
cg17300220	CHST10	37	2	101010899	R	NM_004854	Body			6.89392e-21	7.61213	7.61213	Increased in gDNA g2
cg26355049	SLC30A6	37	2	32414912	F	NM_017964;NM_001193515;NM_001193514;NM_001193513	Body;Body;Body;Body			6.91728e-21	8.77927	8.77927	Increased in gDNA g2
cg26098993		37	1	192514306	F					6.99802e-21	9.49493	9.49493	Increased in gDNA g2
cg00272070	IL18R1	37	2	102983575	F	NM_001282399;NM_003855	5'UTR;Body			7.04141e-21	15.2932	15.2932	Increased in gDNA g2
cg07160788	AKAP6	37	14	33042026	F	NM_004274	Body			7.2353e-21	18.4801	18.4801	Increased in gDNA g2
cg13203480	TNFRSF13B	37	17	16875349	F	NM_012452	1stExon			7.26781e-21	11.2508	11.2508	Increased in gDNA g2
cg19600101		37	17	73074717	F			chr17:73073313-73073941	S_Shore	7.28098e-21	14.5708	14.5708	Increased in gDNA g2
cg20438460		37	2	146580994	F					7.30963e-21	7.54337	7.54337	Increased in gDNA g2
cg05919454		37	9	114754893	R					7.31002e-21	10.8437	10.8437	Increased in gDNA g2
cg10032269	SYT16	37	14	62547769	F	NM_031914	Body			7.377e-21	11.7541	11.7541	Increased in gDNA g2
cg06851575		37	6	14254882	F					7.42455e-21	16.9109	16.9109	Increased in gDNA g2
cg26861209	BHLHE40-AS1	37	3	5015111	F	NR_125916;NR_125915;NR_037903	Body;Body;Body			7.42459e-21	6.19814	6.19814	Increased in gDNA g2
cg11035519	ST14	37	11	130051458	F	NM_021978	Body			7.43294e-21	8.39836	8.39836	Increased in gDNA g2
cg09941405	HDAC9	37	7	18901296	R	NM_178423;NM_058176;NM_178425	Body;Body;Body			7.44286e-21	5.12557	5.12557	Increased in gDNA g2
cg15906007	DDX17	37	22	38890714	R	NM_001098504;NM_006386	Body;Body			7.44735e-21	0.109814	-9.10628	Decreased in gDNA g2
cg04258411	DENND5B	37	12	31739733	F	NM_144973;NM_001308339	Body;5'UTR	chr12:31742760-31744324	N_Shelf	7.46263e-21	7.25297	7.25297	Increased in gDNA g2
cg05925946	SMU1	37	9	33065230	R	NM_018225	Body			7.47591e-21	18.9221	18.9221	Increased in gDNA g2
cg21611682	LRP5	37	11	68138269	F	NM_002335	Body			7.47596e-21	14.9605	14.9605	Increased in gDNA g2
cg11358199		37	2	8453529	R					7.51856e-21	10.494	10.494	Increased in gDNA g2
cg22530249		37	2	37940502	R					7.65166e-21	6.23371	6.23371	Increased in gDNA g2
cg23045459		37	1	199479834	R					7.8048e-21	9.95028	9.95028	Increased in gDNA g2
cg09001981	KSR2	37	12	118327235	R	NM_173598	Body			7.80654e-21	16.7904	16.7904	Increased in gDNA g2
cg18736618	PPARGC1B	37	5	149211170	F	NM_133263;NM_001172698;NM_001172699	Body;Body;Body			7.8216e-21	22.9218	22.9218	Increased in gDNA g2
cg14954728		37	3	42108724	F					7.90627e-21	16.3879	16.3879	Increased in gDNA g2
cg07568203	OR51B5	37	11	5365377	R	NM_001005567	TSS1500			7.9372e-21	7.65591	7.65591	Increased in gDNA g2
cg23344459		37	8	135356981	F					7.96586e-21	11.4575	11.4575	Increased in gDNA g2
cg18994831	WDR48	37	3	39127678	F	NM_020839;NM_001303403;NM_001303402	Body;Body;Body			7.97189e-21	19.2138	19.2138	Increased in gDNA g2
cg20018425	PANX2	37	22	50614877	F	NM_052839;NR_027691;NM_001160300	Body;Body;Body	chr22:50615278-50617900	N_Shore	7.98264e-21	8.55908	8.55908	Increased in gDNA g2
cg18557338	NBAS	37	2	15680242	F	NR_052013;NM_015909	Body;Body			7.99264e-21	6.29722	6.29722	Increased in gDNA g2
cg16527411		37	12	92860048	R					8.08125e-21	5.8976	5.8976	Increased in gDNA g2
cg12741608		37	5	173259298	R					8.12059e-21	9.23071	9.23071	Increased in gDNA g2
cg15222091	CCR6	37	6	167536069	F	NM_004367;NM_031409	5'UTR;TSS200			8.14386e-21	12.0807	12.0807	Increased in gDNA g2
cg25731731	LINC00598	37	13	41019891	R	NR_024506;NR_024507	Body;Body			8.2047e-21	13.5847	13.5847	Increased in gDNA g2
cg19286773	NPLOC4	37	17	79565739	F	NM_017921	Body			8.28704e-21	26.1048	26.1048	Increased in gDNA g2
cg07113062	SFI1	37	22	31943142	R	NM_001007467;NM_014775;NM_001258325;NM_001258327;NM_001258326	Body;Body;Body;Body;Body			8.33417e-21	8.03878	8.03878	Increased in gDNA g2
cg24343543	FBXO18;FBXO18	37	10	5946791	R	NM_001258452;NM_001258453;NM_178150;NM_032807	5'UTR;5'UTR;Body;Body			8.36441e-21	6.96463	6.96463	Increased in gDNA g2
cg00248297	FAM196A;DOCK1	37	10	128943833	R	NM_001039762;NM_001290223;NM_001380	Body;Body;Body			8.39491e-21	8.99289	8.99289	Increased in gDNA g2
cg02703190	FAM172A	37	5	93137476	F	NR_028080;NM_032042;NM_001163418;NM_001163417	Body;Body;Body;Body			8.39503e-21	5.31632	5.31632	Increased in gDNA g2
cg01078772	KIF3B	37	20	30920486	F	NM_004798	3'UTR			8.53831e-21	9.13406	9.13406	Increased in gDNA g2
cg00079656	C5orf42	37	5	37185318	R	NM_023073	Body			8.54365e-21	7.30421	7.30421	Increased in gDNA g2
cg10269608	USP53	37	4	120159590	R	NM_019050	5'UTR			8.60254e-21	6.62396	6.62396	Increased in gDNA g2
cg24530225	IL1R1	37	2	102701960	F	NM_001288706	5'UTR			8.62886e-21	15.9368	15.9368	Increased in gDNA g2
cg00310412	SEMA7A	37	15	74724918	R	NM_003612;NM_001146029;NM_001146030	Body;Body;5'UTR	chr15:74725323-74726487	N_Shore	8.7055e-21	6.99664	6.99664	Increased in gDNA g2
cg14921047	LILRB1	37	19	55128028	R	NM_006669	TSS1500			8.85388e-21	5.08063	5.08063	Increased in gDNA g2
cg13648527		37	14	24075370	R					8.86806e-21	22.611	22.611	Increased in gDNA g2
cg17420110	SDK1	37	7	3995993	R	NM_152744	Body			8.92173e-21	15.6865	15.6865	Increased in gDNA g2
cg09177094		37	1	158132866	F					8.93402e-21	19.7465	19.7465	Increased in gDNA g2
cg07333427		37	11	123376426	F					8.93412e-21	6.16151	6.16151	Increased in gDNA g2
cg10109874		37	19	46210471	R					9.06306e-21	8.18903	8.18903	Increased in gDNA g2
cg01938880	HYOU1	37	11	118922809	F	NM_006389;NM_001130991;NM_006389;NM_001130991	Body;Body;ExonBnd;ExonBnd			9.21877e-21	23.6124	23.6124	Increased in gDNA g2
cg21554180	CASQ2	37	1	116272679	R	NM_001232	Body			9.47415e-21	9.97144	9.97144	Increased in gDNA g2
cg11660726	MYH8	37	17	10325588	R	NM_002472	TSS1500			9.47976e-21	9.65862	9.65862	Increased in gDNA g2
cg04930062		37	9	37369882	R					9.54605e-21	11.9534	11.9534	Increased in gDNA g2
cg03496294	LINC01091	37	4	124697519	F	NR_027105;NR_027106	Body;Body			9.56057e-21	21.4791	21.4791	Increased in gDNA g2
cg01300957		37	1	198328463	R					9.60845e-21	8.42794	8.42794	Increased in gDNA g2
cg11217679	TPD52	37	8	81070832	R	NR_105037;NR_105036;NR_105035;NR_105034;NM_005079;NM_001025253;NM_001287144	Body;Body;Body;Body;Body;Body;Body			9.62959e-21	7.96611	7.96611	Increased in gDNA g2
cg05242915		37	19	1263080	F			chr19:1260264-1261334	S_Shore	9.78461e-21	5.53499	5.53499	Increased in gDNA g2
cg09577144	DNAH17	37	17	76573499	R	NM_173628	TSS200			9.80107e-21	11.9556	11.9556	Increased in gDNA g2
cg23134239		37	3	150370943	R					9.83109e-21	13.6489	13.6489	Increased in gDNA g2
cg17075310	RBPMS2	37	15	65047537	R	NM_194272	Body			9.83862e-21	9.37762	9.37762	Increased in gDNA g2
cg08530445		37	1	55944299	R					9.85007e-21	19.6059	19.6059	Increased in gDNA g2
cg07856168	DNMBP;DNMBP-AS1	37	10	101698701	F	NM_015221;NR_024130	Body;Body			9.85036e-21	6.68039	6.68039	Increased in gDNA g2
cg23025873	PHTF2	37	7	77487860	F	NM_001127360;NM_001127358;NM_001127359;NM_001127357;NM_020432	Body;Body;Body;Body;Body			9.9138e-21	15.5778	15.5778	Increased in gDNA g2
cg08333580	SLC1A2	37	11	35335229	R	NM_001252652;NM_001195728;NM_004171	Body;Body;Body			1.00273e-20	24.3901	24.3901	Increased in gDNA g2
cg08041089		37	2	231466333	R					1.00651e-20	5.13609	5.13609	Increased in gDNA g2
cg14571479	GPATCH2	37	1	217668391	R	NM_018040	Body			1.01758e-20	7.11993	7.11993	Increased in gDNA g2
cg02542961		37	3	134150122	R					1.02152e-20	7.61151	7.61151	Increased in gDNA g2
cg09249657	RBM47	37	4	40518806	R	NM_019027;NM_001098634	TSS1500;5'UTR			1.02213e-20	6.50651	6.50651	Increased in gDNA g2
cg24332126		37	1	205795767	F					1.0245e-20	7.96987	7.96987	Increased in gDNA g2
cg23381998		37	1	88867081	R					1.04475e-20	8.13127	8.13127	Increased in gDNA g2
cg01884891		37	12	116975346	F					1.05018e-20	18.5044	18.5044	Increased in gDNA g2
[truncated: 31,494 more rows]

## Sheet: ST4
Table S4: Top-ranked CpG sites which differed between groups 1 and 2 (gDNA vs. clDNA - ST2 and ST3)
[truncated: 6,224 more rows]

[truncated: 3 more sheets: ST5, ST6, ST7]
